# Supplementary material for: rac-[2-(Dicyclohexylphosphanyl)phenyl](phenyl)phosphinic diisopropyl­amide–borane hemihydrate
Source: Acta Crystallogr Sect E Struct Rep Online. 2013 Jan 23;69(Pt 2):o282–3. doi: 10.1107/S1600536813001839 (PMC3569809; doi:10.1107/S1600536813001839)
Supplement: Supplementary file 1 [file e-69-0o282-sup1.cif]

##############################################################################
#                                                                            #
# This CIF contains the data in a paper accepted for publication in          #
# Acta Crystallographica Section E. It conforms to the requirements of       #
# Notes for Authors for Acta Crystallographica Section E, and has been       #
# peer reviewed under the auspices of the IUCr Commission on Journals.       #
#                                                                            #
# Full details of the Crystallographic Information File format               #
# are given in the paper "The Crystallographic Information File (CIF):       #
# a New Standard Archive File for Crystallography" by S. R. Hall, F. H.      #
# Allen and I. D. Brown [Acta Cryst. (1991), A47, 655-685].                  #
#                                                                            #
# The current version of the core CIF dictionary is obtainable from          #
# ftp://ftp.iucr.org/pub/cif_core.dic.                                       #
#                                                                            #
# Software is freely available for graphical display of the structure(s)     #
# in this CIF. For information consult the CIF software page                 #
# http://www.iucr.org/resources/cif/software.                                #
#                                                                            #
# This file may be used for bona fide research purposes within the           #
# scientific community so long as proper attribution is given to the journal # 
# article from which it was obtained.                                        #
#                                                                            #
##############################################################################
data_global
_audit_creation_method     'WinGX routine CIF_UPDATE'
_audit_conform_dict_name     cif_core.dic
_audit_conform_dict_version     2.4
_journal_data_validation_number     ?
_journal_date_recd_electronic     2012-11-23
_journal_date_accepted     2013-01-18
_journal_name_full     'Acta Crystallographica, Section E'
_journal_year     2013
_journal_volume     69
_journal_issue      2
_journal_page_first     o282
_journal_page_last     o283
_journal_paper_category     QO
_journal_paper_doi     10.1107/S1600536813001839
_journal_coeditor_code     ZQ2191
_publ_contact_author_name     'Williams, D. Bradley G. '
_publ_contact_author_address
;
Research Centre for Synthesis and Catalysis
Department of Chemistry
University of Johannesburg (APK Campus)
PO Box 524
Auckland Park
Johannesburg
2006
South Africa
;
_publ_contact_author_email     bwilliams@uj.ac.za
_publ_contact_author_fax     '+27-11 559 3431'
_publ_contact_author_phone     '+27-11-559 2819'
_publ_section_title
;\
<i>rac</i>-[2-(Dicyclohexylphosphanyl)phenyl](phenyl)phosphinic
diisopropylamide--borane hemihydrate
;
loop_
    _publ_author_name
    _publ_author_footnote
    _publ_author_address
    'Evans, Stephen J.' .
;
Research Centre for Synthesis and Catalysis
Department of Chemistry
University of Johannesburg (APK Campus)
PO Box 524
Auckland Park
Johannesburg
2006
South Africa
;
    'Renison, C. Alicia' .
;
Research Centre for Synthesis and Catalysis
Department of Chemistry
University of Johannesburg (APK Campus)
PO Box 524
Auckland Park
Johannesburg
2006
South Africa
;
    'Williams, D. Bradley G.'
;
Industrial Research Limited, 69 Gracefield Rd, Lower Hutt,
Wellington, New Zealand.
;
;
Research Centre for Synthesis and Catalysis
Department of Chemistry
University of Johannesburg (APK Campus)
PO Box 524
Auckland Park
Johannesburg
2006
South Africa
;
    'Muller, Alfred' .
;
Research Centre for Synthesis and Catalysis
Department of Chemistry
University of Johannesburg (APK Campus)
PO Box 524
Auckland Park
Johannesburg
2006
South Africa
;
data_I
_audit_creation_method     'WinGX routine CIF_UPDATE'
_chemical_name_systematic
;
<i>rac</i>-[2-(Dicyclohexylphosphanyl)phenyl](phenyl)phosphinic
diisopropylamide--borane hemihydrate
;
_chemical_formula_moiety     'C30 H48 B N O P2, 0.5(H2 O)'
_chemical_formula_sum     'C60 H98 B2 N2 O3 P4'
_chemical_formula_iupac     'C30 H48 B N O P2, 0.5H2 O'
_chemical_formula_weight     1040.9
_symmetry_cell_setting     triclinic
_symmetry_space_group_name_H-M     'P -1'
_symmetry_space_group_name_Hall     '-P 1'
loop_
    _symmetry_equiv_pos_as_xyz
    'x, y, z'
    '-x, -y, -z'
_cell_length_a     11.2480(3)
_cell_length_b     11.5240(3)
_cell_length_c     14.1640(4)
_cell_angle_alpha     90.543(2)
_cell_angle_beta     108.1780(10)
_cell_angle_gamma     118.8260(10)
_cell_volume     1499.73(7)
_cell_formula_units_Z     1
_cell_measurement_reflns_used     5800
_cell_measurement_theta_min     2.22
_cell_measurement_theta_max     25.84
_cell_measurement_temperature     100(2)
_exptl_crystal_description     prism
_exptl_crystal_colour     colourless
_exptl_crystal_size_max     0.25
_exptl_crystal_size_mid     0.17
_exptl_crystal_size_min     0.12
_exptl_crystal_density_diffrn     1.153
_exptl_crystal_density_method     'not measured'
_exptl_crystal_F_000     566
_exptl_absorpt_coefficient_mu     0.169
_exptl_absorpt_correction_type     none
_exptl_absorpt_process_details     ?
_exptl_special_details
;
The intensity data was collected on a Bruker X8 APEXII 4 K KappaCCD
diffractometer using an exposure time of 20 s/frame. A total of 2529 frames
were collected with a frame width of 0.5\% covering up to \q = 28.33\% with
99.6% completeness accomplished.
;
_diffrn_ambient_temperature     100(2)
_diffrn_radiation_type     MoK\a
_diffrn_radiation_wavelength     0.71069
_diffrn_radiation_monochromator     graphite
_diffrn_measurement_device_type     'Bruker X8 APEXII 4K KappaCCD'
_diffrn_measurement_method     '\f and \w'
_diffrn_detector_area_resol_mean     8.4
_diffrn_reflns_number     34539
_diffrn_reflns_av_R_equivalents     0.0529
_diffrn_reflns_theta_min     2.06
_diffrn_reflns_theta_max     28.33
_diffrn_reflns_theta_full     28.33
_diffrn_measured_fraction_theta_max     0.996
_diffrn_measured_fraction_theta_full     0.996
_diffrn_reflns_limit_h_min     -14
_diffrn_reflns_limit_h_max     15
_diffrn_reflns_limit_k_min     -15
_diffrn_reflns_limit_k_max     15
_diffrn_reflns_limit_l_min     -18
_diffrn_reflns_limit_l_max     18
_diffrn_standards_number     0
_diffrn_standards_interval_count     0
_diffrn_standards_interval_time     0
_diffrn_standards_decay_%     0
_refine_special_details
;
Refinement of <i>F</i>^2^ against ALL reflections. The weighted <i>R</i>-factor
<i>wR</i> and goodness of fit <i>S</i> are based on <i>F</i>^2^, conventional
<i>R</i>-factors <i>R</i> are based on <i>F</i>, with <i>F</i> set to zero for
negative <i>F</i>^2^. The threshold expression of <i>F</i>^2^ >
\s(<i>F</i>^2^) is used only for calculating <i>R</i>-factors(gt) <i>etc</i>.
and is not relevant to the choice of reflections for refinement.
<i>R</i>-factors based on <i>F</i>^2^ are statistically about twice as large
as those based on <i>F</i>, and <i>R</i>- factors based on ALL data will be
even larger.
;
_reflns_number_total     7448
_reflns_number_gt     5330
_reflns_threshold_expression     I>2sigma(I)
_refine_ls_structure_factor_coef     Fsqd
_refine_ls_matrix_type     full
_refine_ls_R_factor_all     0.0777
_refine_ls_R_factor_gt     0.0501
_refine_ls_wR_factor_ref     0.1336
_refine_ls_goodness_of_fit_ref     1.044
_refine_ls_restrained_S_all     1.058
_refine_ls_number_reflns     7448
_refine_ls_number_parameters     447
_refine_ls_number_restraints     314
_refine_ls_hydrogen_treatment     mixed
_refine_ls_weighting_scheme     calc
_refine_ls_weighting_details
         'calc w=1/[\s^2^(Fo^2^)+(0.0580P)^2^+0.5817P] where P=(Fo^2^+2Fc^2^)/3'
_atom_sites_solution_hydrogens     geom
_atom_sites_solution_primary     direct
_atom_sites_solution_secondary     difmap
_refine_ls_shift/su_max     0.001
_refine_ls_shift/su_mean     0
_refine_diff_density_max     0.553
_refine_diff_density_min     -0.272
_refine_ls_extinction_method     none
loop_
    _atom_type_symbol
    _atom_type_description
    _atom_type_scat_dispersion_real
    _atom_type_scat_dispersion_imag
    _atom_type_scat_source
    C C 0.0033 0.0016 'International Tables Vol C Tables 4.2.6.8 and 6.1.1.4'
    H H 0 0 'International Tables Vol C Tables 4.2.6.8 and 6.1.1.4'
    B B 0.0013 0.0007 'International Tables Vol C Tables 4.2.6.8 and 6.1.1.4'
    N N 0.0061 0.0033 'International Tables Vol C Tables 4.2.6.8 and 6.1.1.4'
    O O 0.0106 0.006 'International Tables Vol C Tables 4.2.6.8 and 6.1.1.4'
    P P 0.1023 0.0942 'International Tables Vol C Tables 4.2.6.8 and 6.1.1.4'
_computing_data_collection     'APEX2 (Bruker, 2005)'
_computing_cell_refinement     'SAINT-Plus (Bruker, 2004)'
_computing_data_reduction     'SAINT-Plus and XPREP (Bruker, 2004)'
_computing_structure_solution     'SIR97 (Altomare <i>et al.</i>, 1999)'
_computing_structure_refinement     'SHELXL97 (Sheldrick, 2008)'
_computing_molecular_graphics     'DIAMOND (Brandenburg & Putz, 2005)'
_computing_publication_material
                            'publCIF (Westrip, 2010) and WinGX (Farrugia, 2012)'
loop_
    _atom_site_type_symbol
    _atom_site_label
    _atom_site_fract_x
    _atom_site_fract_y
    _atom_site_fract_z
    _atom_site_U_iso_or_equiv
    _atom_site_adp_type
    _atom_site_calc_flag
    _atom_site_refinement_flags
    _atom_site_occupancy
    _atom_site_disorder_assembly
    _atom_site_disorder_group
    P P1 0.73833(5) 0.64726(5) 0.78185(4) 0.02098(13) Uani d . 1 A .
    P P2 0.60597(5) 0.28217(5) 0.75649(4) 0.02207(13) Uani d D 1 . .
    O O1 0.63962(15) 0.56005(13) 0.68112(10) 0.0288(3) Uani d . 1 . .
    N N4 0.70251(17) 0.75742(16) 0.82270(12) 0.0257(4) Uani d . 1 . .
    C C3 0.5686(2) 0.6994(2) 0.84861(16) 0.0308(5) Uani d . 1 . .
    H H3 0.5525 0.6122 0.8701 0.037 Uiso calc R 1 . .
    C C4 0.7405(2) 0.8879(2) 0.78540(16) 0.0304(5) Uani d . 1 . .
    H H4 0.6723 0.9148 0.7952 0.036 Uiso calc R 1 . .
    C C11 0.7507(2) 0.55277(19) 0.88326(14) 0.0241(4) Uani d . 1 . .
    C C12 0.71675(19) 0.41644(18) 0.87099(14) 0.0230(4) Uani d . 1 A .
    C C13 0.7584(2) 0.3688(2) 0.95869(15) 0.0288(4) Uani d . 1 . .
    H H13 0.739 0.2786 0.9519 0.035 Uiso calc R 1 A .
    C C14 0.8263(2) 0.4469(2) 1.05460(16) 0.0351(5) Uani d . 1 A .
    H H14 0.8554 0.4114 1.1119 0.042 Uiso calc R 1 . .
    C C15 0.8515(2) 0.5762(2) 1.06664(16) 0.0345(5) Uani d . 1 . .
    H H15 0.8937 0.6294 1.1324 0.041 Uiso calc R 1 A .
    C C16 0.8147(2) 0.6280(2) 0.98160(15) 0.0298(4) Uani d . 1 A .
    H H16 0.8335 0.7179 0.9904 0.036 Uiso calc R 1 . .
    C C21 0.9236(2) 0.7385(2) 0.78428(16) 0.0291(4) Uani d . 1 . .
    C C22 1.0458(2) 0.8007(2) 0.87218(18) 0.0355(5) Uani d . 1 A .
    H H22 1.0346 0.8015 0.9359 0.043 Uiso calc R 1 . .
    C C23 1.1844(2) 0.8617(2) 0.8683(2) 0.0426(6) Uani d . 1 . .
    H H23 1.2675 0.9058 0.929 0.051 Uiso calc R 1 A .
    C C24 1.2010(3) 0.8581(2) 0.7754(2) 0.0495(7) Uani d . 1 A .
    H H24 1.2954 0.8977 0.7722 0.059 Uiso calc R 1 . .
    C C25 1.0792(3) 0.7966(2) 0.6878(2) 0.0463(6) Uani d . 1 . .
    H H25 1.0907 0.7961 0.6241 0.056 Uiso calc R 1 A .
    C C26 0.9422(3) 0.7363(2) 0.69121(19) 0.0385(5) Uani d . 1 A .
    H H26 0.8596 0.6928 0.6303 0.046 Uiso calc R 1 . .
    C C31 0.4312(2) 0.6669(2) 0.75826(17) 0.0359(5) Uani d . 1 . .
    H H31A 0.4402 0.7509 0.7379 0.054 Uiso calc R 1 . .
    H H31B 0.3458 0.6204 0.7779 0.054 Uiso calc R 1 . .
    H H31C 0.4201 0.6086 0.7014 0.054 Uiso calc R 1 . .
    C C32 0.5886(3) 0.7900(2) 0.93776(17) 0.0403(5) Uani d . 1 . .
    H H32A 0.6768 0.8101 0.9944 0.06 Uiso calc R 1 . .
    H H32B 0.5041 0.744 0.9585 0.06 Uiso calc R 1 . .
    H H32C 0.5977 0.8743 0.9179 0.06 Uiso calc R 1 . .
    C C41 0.7158(3) 0.8768(2) 0.67253(17) 0.0390(5) Uani d . 1 . .
    H H41A 0.7899 0.8638 0.6601 0.059 Uiso calc R 1 . .
    H H41B 0.7227 0.9598 0.6512 0.059 Uiso calc R 1 . .
    H H41C 0.619 0.7998 0.6339 0.059 Uiso calc R 1 . .
    C C42 0.8933(2) 1.0017(2) 0.84945(19) 0.0377(5) Uani d . 1 . .
    H H42A 0.9068 1.0037 0.9214 0.057 Uiso calc R 1 . .
    H H42B 0.9058 1.0881 0.8323 0.057 Uiso calc R 1 . .
    H H42C 0.9653 0.9865 0.8358 0.057 Uiso calc R 1 . .
    C C51A 0.4322(2) 0.2804(3) 0.7140(2) 0.0250(6) Uani d PDU 0.851(3) A 1
    H H51A 0.4547 0.3739 0.7053 0.03 Uiso calc PR 0.851(3) A 1
    C C52A 0.3642(3) 0.2451(3) 0.7958(2) 0.0300(6) Uani d PDU 0.851(3) A 1
    H H52A 0.3482 0.1558 0.8102 0.036 Uiso calc PR 0.851(3) A 1
    H H52B 0.4322 0.3129 0.859 0.036 Uiso calc PR 0.851(3) A 1
    C C53A 0.2193(3) 0.2417(3) 0.7622(3) 0.0391(6) Uani d PDU 0.851(3) A 1
    H H53A 0.1755 0.2139 0.8147 0.047 Uiso calc PR 0.851(3) A 1
    H H53B 0.2367 0.3332 0.7545 0.047 Uiso calc PR 0.851(3) A 1
    C C54A 0.1149(3) 0.1443(3) 0.6627(3) 0.0452(8) Uani d PDU 0.851(3) A 1
    H H54A 0.0227 0.145 0.6418 0.054 Uiso calc PR 0.851(3) A 1
    H H54B 0.0928 0.0517 0.6712 0.054 Uiso calc PR 0.851(3) A 1
    C C55A 0.1812(3) 0.1839(3) 0.5812(2) 0.0443(7) Uani d PDU 0.851(3) A 1
    H H55A 0.1982 0.2745 0.5701 0.053 Uiso calc PR 0.851(3) A 1
    H H55B 0.1122 0.1189 0.5168 0.053 Uiso calc PR 0.851(3) A 1
    C C56A 0.3250(3) 0.1857(3) 0.6117(2) 0.0343(6) Uani d PDU 0.851(3) A 1
    H H56A 0.3683 0.216 0.5592 0.041 Uiso calc PR 0.851(3) A 1
    H H56B 0.3066 0.0932 0.6164 0.041 Uiso calc PR 0.851(3) A 1
    C C51B 0.4299(11) 0.2635(18) 0.6799(11) 0.033(2) Uani d PDU 0.149(3) A 2
    H H51B 0.4438 0.3364 0.6393 0.039 Uiso calc PR 0.149(3) A 2
    C C52B 0.3637(15) 0.2733(17) 0.7555(13) 0.0363(19) Uani d PDU 0.149(3) A 2
    H H52C 0.4275 0.3627 0.8011 0.044 Uiso calc PR 0.149(3) A 2
    H H52D 0.3552 0.2032 0.7972 0.044 Uiso calc PR 0.149(3) A 2
    C C53B 0.2107(14) 0.2536(16) 0.6988(14) 0.042(2) Uani d PDU 0.149(3) A 2
    H H53C 0.1644 0.2496 0.7487 0.05 Uiso calc PR 0.149(3) A 2
    H H53D 0.2227 0.3333 0.6677 0.05 Uiso calc PR 0.149(3) A 2
    C C54B 0.1124(17) 0.131(2) 0.6188(14) 0.041(2) Uani d PDU 0.149(3) A 2
    H H54C 0.027 0.1357 0.5767 0.049 Uiso calc PR 0.149(3) A 2
    H H54D 0.077 0.0509 0.651 0.049 Uiso calc PR 0.149(3) A 2
    C C55B 0.1864(14) 0.1125(18) 0.5510(11) 0.042(2) Uani d PDU 0.149(3) A 2
    H H55C 0.1206 0.0229 0.5057 0.051 Uiso calc PR 0.149(3) A 2
    H H55D 0.2032 0.1819 0.5081 0.051 Uiso calc PR 0.149(3) A 2
    C C56B 0.3309(14) 0.1234(16) 0.6109(12) 0.035(2) Uani d PDU 0.149(3) A 2
    H H56C 0.3762 0.1125 0.5643 0.042 Uiso calc PR 0.149(3) A 2
    H H56D 0.3156 0.0521 0.6521 0.042 Uiso calc PR 0.149(3) A 2
    C C61A 0.6890(3) 0.3241(4) 0.65939(19) 0.0264(6) Uani d PDU 0.851(3) A 1
    H H61A 0.664 0.3876 0.6226 0.032 Uiso calc PR 0.851(3) A 1
    C C62A 0.6305(3) 0.1964(3) 0.5823(2) 0.0338(6) Uani d PDU 0.851(3) A 1
    H H62A 0.6542 0.1321 0.6174 0.041 Uiso calc PR 0.851(3) A 1
    H H62B 0.5234 0.1517 0.5498 0.041 Uiso calc PR 0.851(3) A 1
    C C63A 0.6999(3) 0.2363(3) 0.5022(2) 0.0452(7) Uani d PDU 0.851(3) A 1
    H H63A 0.663 0.1545 0.4528 0.054 Uiso calc PR 0.851(3) A 1
    H H63B 0.6719 0.297 0.4653 0.054 Uiso calc PR 0.851(3) A 1
    C C64A 0.8652(4) 0.3072(4) 0.5497(3) 0.0506(8) Uani d PDU 0.851(3) A 1
    H H64A 0.8939 0.2437 0.5809 0.061 Uiso calc PR 0.851(3) A 1
    H H64B 0.9075 0.3363 0.4966 0.061 Uiso calc PR 0.851(3) A 1
    C C65A 0.9237(4) 0.4289(3) 0.6295(3) 0.0503(8) Uani d PDU 0.851(3) A 1
    H H65A 0.9062 0.4973 0.5963 0.06 Uiso calc PR 0.851(3) A 1
    H H65B 1.0301 0.4692 0.6632 0.06 Uiso calc PR 0.851(3) A 1
    C C66A 0.8532(3) 0.3931(3) 0.7089(2) 0.0357(7) Uani d PDU 0.851(3) A 1
    H H66A 0.8793 0.3325 0.7476 0.043 Uiso calc PR 0.851(3) A 1
    H H66B 0.8902 0.4763 0.757 0.043 Uiso calc PR 0.851(3) A 1
    C C61B 0.7166(16) 0.335(3) 0.6756(11) 0.030(2) Uani d PDU 0.149(3) A 2
    H H61B 0.7345 0.4276 0.6682 0.037 Uiso calc PR 0.149(3) A 2
    C C62B 0.6575(16) 0.2600(18) 0.5653(11) 0.0366(19) Uani d PDU 0.149(3) A 2
    H H62C 0.632 0.1651 0.5667 0.044 Uiso calc PR 0.149(3) A 2
    H H62D 0.5666 0.2591 0.5275 0.044 Uiso calc PR 0.149(3) A 2
    C C63B 0.7597(17) 0.318(2) 0.5077(11) 0.044(2) Uani d PDU 0.149(3) A 2
    H H63C 0.7678 0.4049 0.4923 0.053 Uiso calc PR 0.149(3) A 2
    H H63D 0.717 0.2559 0.4424 0.053 Uiso calc PR 0.149(3) A 2
    C C64B 0.9113(18) 0.343(2) 0.5639(14) 0.045(2) Uani d PDU 0.149(3) A 2
    H H64C 0.9067 0.2551 0.5667 0.054 Uiso calc PR 0.149(3) A 2
    H H64D 0.9754 0.3933 0.5264 0.054 Uiso calc PR 0.149(3) A 2
    C C65B 0.9745(17) 0.4207(18) 0.6688(13) 0.041(2) Uani d PDU 0.149(3) A 2
    H H65C 0.9963 0.5145 0.6662 0.049 Uiso calc PR 0.149(3) A 2
    H H65D 1.0669 0.424 0.7061 0.049 Uiso calc PR 0.149(3) A 2
    C C66B 0.8695(18) 0.3561(19) 0.7245(13) 0.033(2) Uani d PDU 0.149(3) A 2
    H H66C 0.9147 0.4127 0.7928 0.039 Uiso calc PR 0.149(3) A 2
    H H66D 0.8592 0.2671 0.7338 0.039 Uiso calc PR 0.149(3) A 2
    B B1 0.5842(3) 0.1134(2) 0.79117(19) 0.0307(5) Uani d . 1 A .
    H H1A 0.5426 0.0925 0.8444 0.046 Uiso calc R 1 . .
    H H1B 0.6796 0.1205 0.8156 0.046 Uiso calc R 1 . .
    H H1C 0.5193 0.0412 0.7312 0.046 Uiso calc R 1 . .
    O O2 0.6069(4) 0.5108(4) 0.4803(3) 0.0472(9) Uani d P 0.5 . .
    H H7A 0.607(5) 0.535(5) 0.537(4) 0.036(14) Uiso d P 0.5 . .
    H H7B 0.520(7) 0.477(6) 0.432(5) 0.068(19) Uiso d P 0.5 . .
loop_
    _atom_site_aniso_label
    _atom_site_aniso_U_11
    _atom_site_aniso_U_22
    _atom_site_aniso_U_33
    _atom_site_aniso_U_12
    _atom_site_aniso_U_13
    _atom_site_aniso_U_23
    P1 0.0277(2) 0.0175(2) 0.0217(3) 0.01398(19) 0.00962(19) 0.00457(18)
    P2 0.0256(2) 0.0174(2) 0.0231(3) 0.01272(19) 0.00571(19) 0.00282(18)
    O1 0.0438(8) 0.0212(7) 0.0208(7) 0.0187(6) 0.0076(6) 0.0038(5)
    N4 0.0326(8) 0.0230(8) 0.0288(9) 0.0182(7) 0.0130(7) 0.0063(7)
    C3 0.0360(10) 0.0287(11) 0.0372(12) 0.0202(9) 0.0184(9) 0.0117(9)
    C4 0.0336(10) 0.0234(10) 0.0405(12) 0.0183(8) 0.0148(9) 0.0090(9)
    C11 0.0305(9) 0.0214(9) 0.0215(10) 0.0151(8) 0.0077(7) 0.0041(7)
    C12 0.0275(9) 0.0210(9) 0.0229(10) 0.0143(7) 0.0086(7) 0.0037(7)
    C13 0.0414(11) 0.0223(10) 0.0265(11) 0.0199(9) 0.0105(9) 0.0064(8)
    C14 0.0529(13) 0.0313(11) 0.0234(11) 0.0263(10) 0.0083(9) 0.0083(9)
    C15 0.0473(12) 0.0341(12) 0.0222(11) 0.0242(10) 0.0070(9) 0.0029(9)
    C16 0.0396(11) 0.0228(10) 0.0270(11) 0.0177(9) 0.0090(9) 0.0035(8)
    C21 0.0393(11) 0.0240(10) 0.0347(11) 0.0209(9) 0.0184(9) 0.0110(8)
    C22 0.0380(11) 0.0279(11) 0.0481(14) 0.0210(9) 0.0176(10) 0.0107(10)
    C23 0.0365(11) 0.0267(11) 0.0637(17) 0.0161(9) 0.0168(11) 0.0135(11)
    C24 0.0471(14) 0.0302(12) 0.088(2) 0.0218(11) 0.0412(14) 0.0166(13)
    C25 0.0608(15) 0.0315(12) 0.0611(17) 0.0233(11) 0.0400(14) 0.0107(12)
    C26 0.0511(13) 0.0276(11) 0.0461(14) 0.0215(10) 0.0267(11) 0.0099(10)
    C31 0.0355(11) 0.0321(11) 0.0387(13) 0.0170(9) 0.0120(9) 0.0087(9)
    C32 0.0497(13) 0.0486(14) 0.0362(13) 0.0320(11) 0.0203(10) 0.0098(11)
    C41 0.0516(13) 0.0363(12) 0.0416(13) 0.0298(11) 0.0193(11) 0.0201(10)
    C42 0.0372(11) 0.0193(10) 0.0559(15) 0.0154(9) 0.0141(10) 0.0043(10)
    C51A 0.0274(10) 0.0239(11) 0.0286(13) 0.0158(8) 0.0113(9) 0.0094(11)
    C52A 0.0350(11) 0.0291(12) 0.0366(14) 0.0199(9) 0.0201(10) 0.0118(10)
    C53A 0.0389(12) 0.0375(13) 0.0571(17) 0.0247(10) 0.0282(12) 0.0198(12)
    C54A 0.0298(11) 0.0462(15) 0.0613(18) 0.0201(10) 0.0173(13) 0.0224(15)
    C55A 0.0287(11) 0.0478(15) 0.0492(16) 0.0189(11) 0.0061(11) 0.0128(13)
    C56A 0.0274(10) 0.0370(14) 0.0338(12) 0.0153(10) 0.0073(9) 0.0064(11)
    C51B 0.029(3) 0.031(3) 0.035(3) 0.015(2) 0.009(3) 0.010(3)
    C52B 0.035(2) 0.032(2) 0.044(3) 0.018(2) 0.015(2) 0.010(2)
    C53B 0.032(2) 0.042(3) 0.057(3) 0.025(2) 0.016(3) 0.012(3)
    C54B 0.029(3) 0.044(3) 0.052(3) 0.021(2) 0.013(3) 0.012(3)
    C55B 0.030(3) 0.043(3) 0.045(3) 0.015(3) 0.008(3) 0.010(3)
    C56B 0.027(3) 0.035(3) 0.038(3) 0.015(3) 0.007(3) 0.008(3)
    C61A 0.0375(13) 0.0288(12) 0.0232(12) 0.0243(12) 0.0111(10) 0.0051(11)
    C62A 0.0447(13) 0.0281(13) 0.0335(13) 0.0209(11) 0.0162(10) 0.0003(11)
    C63A 0.0618(16) 0.0385(15) 0.0406(14) 0.0247(13) 0.0268(12) -0.0010(12)
    C64A 0.0579(18) 0.0484(18) 0.0600(17) 0.0282(14) 0.0376(15) 0.0018(14)
    C65A 0.0438(15) 0.0472(15) 0.0622(19) 0.0167(12) 0.0332(13) -0.0007(14)
    C66A 0.0325(12) 0.0349(15) 0.0424(15) 0.0172(10) 0.0170(11) 0.0013(12)
    C61B 0.040(3) 0.030(3) 0.032(3) 0.025(3) 0.014(3) 0.004(3)
    C62B 0.046(2) 0.034(2) 0.035(2) 0.024(2) 0.016(2) 0.004(2)
    C63B 0.052(3) 0.042(3) 0.044(3) 0.022(3) 0.027(3) 0.003(3)
    C64B 0.046(3) 0.042(3) 0.053(3) 0.021(3) 0.027(3) 0.005(3)
    C65B 0.039(3) 0.038(3) 0.046(3) 0.017(3) 0.022(3) 0.005(3)
    C66B 0.035(3) 0.031(3) 0.037(3) 0.019(3) 0.016(3) 0.005(3)
    B1 0.0381(12) 0.0195(11) 0.0349(13) 0.0176(9) 0.0089(10) 0.0056(9)
    O2 0.053(2) 0.063(2) 0.0239(18) 0.0325(19) 0.0070(16) 0.0043(16)
_geom_special_details
;
All e.s.d.'s (except the e.s.d. in the dihedral angle between two l.s. planes)
are estimated using the full covariance matrix. The cell e.s.d.'s are taken
into account individually in the estimation of e.s.d.'s in distances, angles
and torsion angles; correlations between e.s.d.'s in cell parameters are only
used when they are defined by crystal symmetry. An approximate (isotropic)
treatment of cell e.s.d.'s is used for estimating e.s.d.'s involving l.s.
planes.
;
loop_
    _geom_bond_atom_site_label_1
    _geom_bond_atom_site_label_2
    _geom_bond_site_symmetry_2
    _geom_bond_distance
    _geom_bond_publ_flag
    P1 O1 . 1.4788(14) ?
    P1 N4 . 1.6534(16) ?
    P1 C21 . 1.814(2) ?
    P1 C11 . 1.822(2) ?
    P2 C61A . 1.837(2) ?
    P2 C51B . 1.841(5) ?
    P2 C61B . 1.845(5) ?
    P2 C51A . 1.846(2) ?
    P2 C12 . 1.8465(19) ?
    P2 B1 . 1.929(2) ?
    N4 C3 . 1.493(3) ?
    N4 C4 . 1.503(3) ?
    C3 C32 . 1.519(3) ?
    C3 C31 . 1.538(3) ?
    C3 H3 . 1 ?
    C4 C42 . 1.526(3) ?
    C4 C41 . 1.528(3) ?
    C4 H4 . 1 ?
    C11 C16 . 1.400(3) ?
    C11 C12 . 1.421(3) ?
    C12 C13 . 1.401(3) ?
    C13 C14 . 1.380(3) ?
    C13 H13 . 0.95 ?
    C14 C15 . 1.374(3) ?
    C14 H14 . 0.95 ?
    C15 C16 . 1.386(3) ?
    C15 H15 . 0.95 ?
    C16 H16 . 0.95 ?
    C21 C22 . 1.385(3) ?
    C21 C26 . 1.400(3) ?
    C22 C23 . 1.386(3) ?
    C22 H22 . 0.95 ?
    C23 C24 . 1.389(4) ?
    C23 H23 . 0.95 ?
    C24 C25 . 1.380(4) ?
    C24 H24 . 0.95 ?
    C25 C26 . 1.369(3) ?
    C25 H25 . 0.95 ?
    C26 H26 . 0.95 ?
    C31 H31A . 0.98 ?
    C31 H31B . 0.98 ?
    C31 H31C . 0.98 ?
    C32 H32A . 0.98 ?
    C32 H32B . 0.98 ?
    C32 H32C . 0.98 ?
    C41 H41A . 0.98 ?
    C41 H41B . 0.98 ?
    C41 H41C . 0.98 ?
    C42 H42A . 0.98 ?
    C42 H42B . 0.98 ?
    C42 H42C . 0.98 ?
    C51A C56A . 1.534(3) ?
    C51A C52A . 1.534(4) ?
    C51A H51A . 1 ?
    C52A C53A . 1.529(3) ?
    C52A H52A . 0.99 ?
    C52A H52B . 0.99 ?
    C53A C54A . 1.513(4) ?
    C53A H53A . 0.99 ?
    C53A H53B . 0.99 ?
    C54A C55A . 1.521(4) ?
    C54A H54A . 0.99 ?
    C54A H54B . 0.99 ?
    C55A C56A . 1.529(4) ?
    C55A H55A . 0.99 ?
    C55A H55B . 0.99 ?
    C56A H56A . 0.99 ?
    C56A H56B . 0.99 ?
    C51B C52B . 1.512(16) ?
    C51B C56B . 1.536(16) ?
    C51B H51B . 1 ?
    C52B C53B . 1.554(15) ?
    C52B H52C . 0.99 ?
    C52B H52D . 0.99 ?
    C53B C54B . 1.479(16) ?
    C53B H53C . 0.99 ?
    C53B H53D . 0.99 ?
    C54B C55B . 1.524(16) ?
    C54B H54C . 0.99 ?
    C54B H54D . 0.99 ?
    C55B C56B . 1.523(15) ?
    C55B H55C . 0.99 ?
    C55B H55D . 0.99 ?
    C56B H56C . 0.99 ?
    C56B H56D . 0.99 ?
    C61A C66A . 1.516(4) ?
    C61A C62A . 1.542(4) ?
    C61A H61A . 1 ?
    C62A C63A . 1.525(4) ?
    C62A H62A . 0.99 ?
    C62A H62B . 0.99 ?
    C63A C64A . 1.523(4) ?
    C63A H63A . 0.99 ?
    C63A H63B . 0.99 ?
    C64A C65A . 1.514(4) ?
    C64A H64A . 0.99 ?
    C64A H64B . 0.99 ?
    C65A C66A . 1.522(4) ?
    C65A H65A . 0.99 ?
    C65A H65B . 0.99 ?
    C66A H66A . 0.99 ?
    C66A H66B . 0.99 ?
    C61B C66B . 1.532(17) ?
    C61B C62B . 1.550(15) ?
    C61B H61B . 1 ?
    C62B C63B . 1.514(15) ?
    C62B H62C . 0.99 ?
    C62B H62D . 0.99 ?
    C63B C64B . 1.518(16) ?
    C63B H63C . 0.99 ?
    C63B H63D . 0.99 ?
    C64B C65B . 1.489(16) ?
    C64B H64C . 0.99 ?
    C64B H64D . 0.99 ?
    C65B C66B . 1.522(15) ?
    C65B H65C . 0.99 ?
    C65B H65D . 0.99 ?
    C66B H66C . 0.99 ?
    C66B H66D . 0.99 ?
    B1 H1A . 0.98 ?
    B1 H1B . 0.98 ?
    B1 H1C . 0.98 ?
    O2 H7A . 0.85(5) ?
    O2 H7B . 0.88(7) ?
loop_
    _geom_angle_atom_site_label_1
    _geom_angle_atom_site_label_2
    _geom_angle_atom_site_label_3
    _geom_angle_site_symmetry_1
    _geom_angle_site_symmetry_3
    _geom_angle
    _geom_angle_publ_flag
    O1 P1 N4 . . 117.42(8) ?
    O1 P1 C21 . . 109.44(9) ?
    N4 P1 C21 . . 108.16(9) ?
    O1 P1 C11 . . 113.32(8) ?
    N4 P1 C11 . . 104.61(9) ?
    C21 P1 C11 . . 102.77(9) ?
    C61A P2 C51B . . 97.4(6) ?
    C51B P2 C61B . . 105.8(9) ?
    C61A P2 C51A . . 110.78(14) ?
    C61B P2 C51A . . 118.6(7) ?
    C61A P2 C12 . . 111.28(12) ?
    C51B P2 C12 . . 116.4(5) ?
    C61B P2 C12 . . 104.2(7) ?
    C51A P2 C12 . . 102.55(11) ?
    C61A P2 B1 . . 109.57(17) ?
    C51B P2 B1 . . 111.7(6) ?
    C61B P2 B1 . . 108.3(10) ?
    C51A P2 B1 . . 112.63(12) ?
    C12 P2 B1 . . 109.89(10) ?
    C3 N4 C4 . . 114.18(15) ?
    C3 N4 P1 . . 115.94(13) ?
    C4 N4 P1 . . 121.98(13) ?
    N4 C3 C32 . . 111.47(17) ?
    N4 C3 C31 . . 113.27(17) ?
    C32 C3 C31 . . 110.55(18) ?
    N4 C3 H3 . . 107.1 ?
    C32 C3 H3 . . 107.1 ?
    C31 C3 H3 . . 107.1 ?
    N4 C4 C42 . . 112.22(17) ?
    N4 C4 C41 . . 114.47(17) ?
    C42 C4 C41 . . 111.57(19) ?
    N4 C4 H4 . . 105.9 ?
    C42 C4 H4 . . 105.9 ?
    C41 C4 H4 . . 105.9 ?
    C16 C11 C12 . . 118.45(18) ?
    C16 C11 P1 . . 115.44(14) ?
    C12 C11 P1 . . 125.71(14) ?
    C13 C12 C11 . . 117.30(17) ?
    C13 C12 P2 . . 112.72(14) ?
    C11 C12 P2 . . 129.60(14) ?
    C14 C13 C12 . . 122.96(19) ?
    C14 C13 H13 . . 118.5 ?
    C12 C13 H13 . . 118.5 ?
    C15 C14 C13 . . 119.58(19) ?
    C15 C14 H14 . . 120.2 ?
    C13 C14 H14 . . 120.2 ?
    C14 C15 C16 . . 119.17(19) ?
    C14 C15 H15 . . 120.4 ?
    C16 C15 H15 . . 120.4 ?
    C15 C16 C11 . . 122.38(19) ?
    C15 C16 H16 . . 118.8 ?
    C11 C16 H16 . . 118.8 ?
    C22 C21 C26 . . 118.8(2) ?
    C22 C21 P1 . . 124.06(17) ?
    C26 C21 P1 . . 116.97(16) ?
    C21 C22 C23 . . 120.8(2) ?
    C21 C22 H22 . . 119.6 ?
    C23 C22 H22 . . 119.6 ?
    C22 C23 C24 . . 119.7(2) ?
    C22 C23 H23 . . 120.2 ?
    C24 C23 H23 . . 120.2 ?
    C25 C24 C23 . . 119.5(2) ?
    C25 C24 H24 . . 120.2 ?
    C23 C24 H24 . . 120.2 ?
    C26 C25 C24 . . 121.0(2) ?
    C26 C25 H25 . . 119.5 ?
    C24 C25 H25 . . 119.5 ?
    C25 C26 C21 . . 120.2(2) ?
    C25 C26 H26 . . 119.9 ?
    C21 C26 H26 . . 119.9 ?
    C3 C31 H31A . . 109.5 ?
    C3 C31 H31B . . 109.5 ?
    H31A C31 H31B . . 109.5 ?
    C3 C31 H31C . . 109.5 ?
    H31A C31 H31C . . 109.5 ?
    H31B C31 H31C . . 109.5 ?
    C3 C32 H32A . . 109.5 ?
    C3 C32 H32B . . 109.5 ?
    H32A C32 H32B . . 109.5 ?
    C3 C32 H32C . . 109.5 ?
    H32A C32 H32C . . 109.5 ?
    H32B C32 H32C . . 109.5 ?
    C4 C41 H41A . . 109.5 ?
    C4 C41 H41B . . 109.5 ?
    H41A C41 H41B . . 109.5 ?
    C4 C41 H41C . . 109.5 ?
    H41A C41 H41C . . 109.5 ?
    H41B C41 H41C . . 109.5 ?
    C4 C42 H42A . . 109.5 ?
    C4 C42 H42B . . 109.5 ?
    H42A C42 H42B . . 109.5 ?
    C4 C42 H42C . . 109.5 ?
    H42A C42 H42C . . 109.5 ?
    H42B C42 H42C . . 109.5 ?
    C56A C51A C52A . . 111.3(2) ?
    C56A C51A P2 . . 112.73(18) ?
    C52A C51A P2 . . 110.16(17) ?
    C56A C51A H51A . . 107.5 ?
    C52A C51A H51A . . 107.5 ?
    P2 C51A H51A . . 107.5 ?
    C53A C52A C51A . . 111.3(2) ?
    C53A C52A H52A . . 109.4 ?
    C51A C52A H52A . . 109.4 ?
    C53A C52A H52B . . 109.4 ?
    C51A C52A H52B . . 109.4 ?
    H52A C52A H52B . . 108 ?
    C54A C53A C52A . . 111.0(2) ?
    C54A C53A H53A . . 109.4 ?
    C52A C53A H53A . . 109.4 ?
    C54A C53A H53B . . 109.4 ?
    C52A C53A H53B . . 109.4 ?
    H53A C53A H53B . . 108 ?
    C53A C54A C55A . . 110.3(2) ?
    C53A C54A H54A . . 109.6 ?
    C55A C54A H54A . . 109.6 ?
    C53A C54A H54B . . 109.6 ?
    C55A C54A H54B . . 109.6 ?
    H54A C54A H54B . . 108.1 ?
    C54A C55A C56A . . 110.9(2) ?
    C54A C55A H55A . . 109.5 ?
    C56A C55A H55A . . 109.5 ?
    C54A C55A H55B . . 109.5 ?
    C56A C55A H55B . . 109.5 ?
    H55A C55A H55B . . 108 ?
    C55A C56A C51A . . 110.9(2) ?
    C55A C56A H56A . . 109.5 ?
    C51A C56A H56A . . 109.5 ?
    C55A C56A H56B . . 109.5 ?
    C51A C56A H56B . . 109.5 ?
    H56A C56A H56B . . 108 ?
    C52B C51B C56B . . 109.0(13) ?
    C52B C51B P2 . . 105.3(9) ?
    C56B C51B P2 . . 109.7(9) ?
    C52B C51B H51B . . 110.9 ?
    C56B C51B H51B . . 110.9 ?
    P2 C51B H51B . . 110.9 ?
    C51B C52B C53B . . 109.9(11) ?
    C51B C52B H52C . . 109.7 ?
    C53B C52B H52C . . 109.7 ?
    C51B C52B H52D . . 109.7 ?
    C53B C52B H52D . . 109.7 ?
    H52C C52B H52D . . 108.2 ?
    C54B C53B C52B . . 114.1(12) ?
    C54B C53B H53C . . 108.7 ?
    C52B C53B H53C . . 108.7 ?
    C54B C53B H53D . . 108.7 ?
    C52B C53B H53D . . 108.7 ?
    H53C C53B H53D . . 107.6 ?
    C53B C54B C55B . . 112.7(14) ?
    C53B C54B H54C . . 109.1 ?
    C55B C54B H54C . . 109.1 ?
    C53B C54B H54D . . 109.1 ?
    C55B C54B H54D . . 109.1 ?
    H54C C54B H54D . . 107.8 ?
    C56B C55B C54B . . 112.7(13) ?
    C56B C55B H55C . . 109.1 ?
    C54B C55B H55C . . 109.1 ?
    C56B C55B H55D . . 109.1 ?
    C54B C55B H55D . . 109.1 ?
    H55C C55B H55D . . 107.8 ?
    C55B C56B C51B . . 107.5(11) ?
    C55B C56B H56C . . 110.2 ?
    C51B C56B H56C . . 110.2 ?
    C55B C56B H56D . . 110.2 ?
    C51B C56B H56D . . 110.2 ?
    H56C C56B H56D . . 108.5 ?
    C66A C61A C62A . . 110.0(3) ?
    C66A C61A P2 . . 109.94(19) ?
    C62A C61A P2 . . 111.0(2) ?
    C66A C61A H61A . . 108.6 ?
    C62A C61A H61A . . 108.6 ?
    P2 C61A H61A . . 108.6 ?
    C63A C62A C61A . . 109.1(2) ?
    C63A C62A H62A . . 109.9 ?
    C61A C62A H62A . . 109.9 ?
    C63A C62A H62B . . 109.9 ?
    C61A C62A H62B . . 109.9 ?
    H62A C62A H62B . . 108.3 ?
    C64A C63A C62A . . 111.3(3) ?
    C64A C63A H63A . . 109.4 ?
    C62A C63A H63A . . 109.4 ?
    C64A C63A H63B . . 109.4 ?
    C62A C63A H63B . . 109.4 ?
    H63A C63A H63B . . 108 ?
    C65A C64A C63A . . 110.3(3) ?
    C65A C64A H64A . . 109.6 ?
    C63A C64A H64A . . 109.6 ?
    C65A C64A H64B . . 109.6 ?
    C63A C64A H64B . . 109.6 ?
    H64A C64A H64B . . 108.1 ?
    C64A C65A C66A . . 112.4(3) ?
    C64A C65A H65A . . 109.1 ?
    C66A C65A H65A . . 109.1 ?
    C64A C65A H65B . . 109.1 ?
    C66A C65A H65B . . 109.1 ?
    H65A C65A H65B . . 107.9 ?
    C61A C66A C65A . . 110.6(3) ?
    C61A C66A H66A . . 109.5 ?
    C65A C66A H66A . . 109.5 ?
    C61A C66A H66B . . 109.5 ?
    C65A C66A H66B . . 109.5 ?
    H66A C66A H66B . . 108.1 ?
    C66B C61B C62B . . 105.9(14) ?
    C66B C61B P2 . . 114.9(12) ?
    C62B C61B P2 . . 122.1(11) ?
    C66B C61B H61B . . 104 ?
    C62B C61B H61B . . 104 ?
    P2 C61B H61B . . 104 ?
    C63B C62B C61B . . 115.7(11) ?
    C63B C62B H62C . . 108.3 ?
    C61B C62B H62C . . 108.3 ?
    C63B C62B H62D . . 108.3 ?
    C61B C62B H62D . . 108.3 ?
    H62C C62B H62D . . 107.4 ?
    C62B C63B C64B . . 114.0(14) ?
    C62B C63B H63C . . 108.7 ?
    C64B C63B H63C . . 108.7 ?
    C62B C63B H63D . . 108.7 ?
    C64B C63B H63D . . 108.7 ?
    H63C C63B H63D . . 107.6 ?
    C65B C64B C63B . . 111.8(14) ?
    C65B C64B H64C . . 109.3 ?
    C63B C64B H64C . . 109.3 ?
    C65B C64B H64D . . 109.3 ?
    C63B C64B H64D . . 109.3 ?
    H64C C64B H64D . . 107.9 ?
    C64B C65B C66B . . 110.9(14) ?
    C64B C65B H65C . . 109.5 ?
    C66B C65B H65C . . 109.5 ?
    C64B C65B H65D . . 109.5 ?
    C66B C65B H65D . . 109.5 ?
    H65C C65B H65D . . 108.1 ?
    C65B C66B C61B . . 117.4(12) ?
    C65B C66B H66C . . 107.9 ?
    C61B C66B H66C . . 107.9 ?
    C65B C66B H66D . . 107.9 ?
    C61B C66B H66D . . 107.9 ?
    H66C C66B H66D . . 107.2 ?
    P2 B1 H1A . . 109.5 ?
    P2 B1 H1B . . 109.5 ?
    H1A B1 H1B . . 109.5 ?
    P2 B1 H1C . . 109.5 ?
    H1A B1 H1C . . 109.5 ?
    H1B B1 H1C . . 109.5 ?
    H7A O2 H7B . . 112(5) ?
loop_
    _geom_torsion_atom_site_label_1
    _geom_torsion_atom_site_label_2
    _geom_torsion_atom_site_label_3
    _geom_torsion_atom_site_label_4
    _geom_torsion_site_symmetry_1
    _geom_torsion_site_symmetry_2
    _geom_torsion_site_symmetry_3
    _geom_torsion_site_symmetry_4
    _geom_torsion
    _geom_torsion_publ_flag
    O1 P1 N4 C3 . . . . 69.09(16) ?
    C21 P1 N4 C3 . . . . -166.52(14) ?
    C11 P1 N4 C3 . . . . -57.50(15) ?
    O1 P1 N4 C4 . . . . -78.11(16) ?
    C21 P1 N4 C4 . . . . 46.27(17) ?
    C11 P1 N4 C4 . . . . 155.29(14) ?
    C4 N4 C3 C32 . . . . -65.0(2) ?
    P1 N4 C3 C32 . . . . 145.22(15) ?
    C4 N4 C3 C31 . . . . 60.4(2) ?
    P1 N4 C3 C31 . . . . -89.35(19) ?
    C3 N4 C4 C42 . . . . 122.81(19) ?
    P1 N4 C4 C42 . . . . -89.5(2) ?
    C3 N4 C4 C41 . . . . -108.7(2) ?
    P1 N4 C4 C41 . . . . 39.0(2) ?
    O1 P1 C11 C16 . . . . -165.89(15) ?
    N4 P1 C11 C16 . . . . -36.79(17) ?
    C21 P1 C11 C16 . . . . 76.12(17) ?
    O1 P1 C11 C12 . . . . 21.5(2) ?
    N4 P1 C11 C12 . . . . 150.64(16) ?
    C21 P1 C11 C12 . . . . -96.45(18) ?
    C16 C11 C12 C13 . . . . -4.0(3) ?
    P1 C11 C12 C13 . . . . 168.39(15) ?
    C16 C11 C12 P2 . . . . 168.39(16) ?
    P1 C11 C12 P2 . . . . -19.2(3) ?
    C61A P2 C12 C13 . . . . -123.2(2) ?
    C51B P2 C12 C13 . . . . 126.5(7) ?
    C61B P2 C12 C13 . . . . -117.5(9) ?
    C51A P2 C12 C13 . . . . 118.32(17) ?
    B1 P2 C12 C13 . . . . -1.66(18) ?
    C61A P2 C12 C11 . . . . 64.1(2) ?
    C51B P2 C12 C11 . . . . -46.2(7) ?
    C61B P2 C12 C11 . . . . 69.9(9) ?
    C51A P2 C12 C11 . . . . -54.3(2) ?
    B1 P2 C12 C11 . . . . -174.31(18) ?
    C11 C12 C13 C14 . . . . 1.7(3) ?
    P2 C12 C13 C14 . . . . -171.94(17) ?
    C12 C13 C14 C15 . . . . 2.0(3) ?
    C13 C14 C15 C16 . . . . -3.2(3) ?
    C14 C15 C16 C11 . . . . 0.8(3) ?
    C12 C11 C16 C15 . . . . 2.9(3) ?
    P1 C11 C16 C15 . . . . -170.28(17) ?
    O1 P1 C21 C22 . . . . -162.56(17) ?
    N4 P1 C21 C22 . . . . 68.41(19) ?
    C11 P1 C21 C22 . . . . -41.9(2) ?
    O1 P1 C21 C26 . . . . 12.57(19) ?
    N4 P1 C21 C26 . . . . -116.46(17) ?
    C11 P1 C21 C26 . . . . 133.27(17) ?
    C26 C21 C22 C23 . . . . 1.1(3) ?
    P1 C21 C22 C23 . . . . 176.13(17) ?
    C21 C22 C23 C24 . . . . -1.4(3) ?
    C22 C23 C24 C25 . . . . 1.6(4) ?
    C23 C24 C25 C26 . . . . -1.5(4) ?
    C24 C25 C26 C21 . . . . 1.3(4) ?
    C22 C21 C26 C25 . . . . -1.0(3) ?
    P1 C21 C26 C25 . . . . -176.41(18) ?
    C61A P2 C51A C56A . . . . 55.0(3) ?
    C51B P2 C51A C56A . . . . 22(2) ?
    C61B P2 C51A C56A . . . . 59.8(9) ?
    C12 P2 C51A C56A . . . . 173.8(2) ?
    B1 P2 C51A C56A . . . . -68.1(2) ?
    C61A P2 C51A C52A . . . . 179.9(2) ?
    C51B P2 C51A C52A . . . . 147(2) ?
    C61B P2 C51A C52A . . . . -175.3(9) ?
    C12 P2 C51A C52A . . . . -61.2(2) ?
    B1 P2 C51A C52A . . . . 56.8(2) ?
    C56A C51A C52A C53A . . . . -53.8(3) ?
    P2 C51A C52A C53A . . . . -179.52(18) ?
    C51A C52A C53A C54A . . . . 56.1(3) ?
    C52A C53A C54A C55A . . . . -58.2(3) ?
    C53A C54A C55A C56A . . . . 58.5(4) ?
    C54A C55A C56A C51A . . . . -56.4(3) ?
    C52A C51A C56A C55A . . . . 53.9(3) ?
    P2 C51A C56A C55A . . . . 178.20(19) ?
    C61A P2 C51B C52B . . . . -162.1(11) ?
    C61B P2 C51B C52B . . . . -159.1(14) ?
    C51A P2 C51B C52B . . . . -13.3(17) ?
    C12 P2 C51B C52B . . . . -43.9(13) ?
    B1 P2 C51B C52B . . . . 83.4(12) ?
    C61A P2 C51B C56B . . . . 80.7(12) ?
    C61B P2 C51B C56B . . . . 83.8(15) ?
    C51A P2 C51B C56B . . . . -130(3) ?
    C12 P2 C51B C56B . . . . -161.1(10) ?
    B1 P2 C51B C56B . . . . -33.8(13) ?
    C56B C51B C52B C53B . . . . -60.3(16) ?
    P2 C51B C52B C53B . . . . -178.0(11) ?
    C51B C52B C53B C54B . . . . 52(2) ?
    C52B C53B C54B C55B . . . . -46(2) ?
    C53B C54B C55B C56B . . . . 51(2) ?
    C54B C55B C56B C51B . . . . -58.9(19) ?
    C52B C51B C56B C55B . . . . 64.2(15) ?
    P2 C51B C56B C55B . . . . 179.0(11) ?
    C51B P2 C61A C66A . . . . 160.1(6) ?
    C61B P2 C61A C66A . . . . -1(7) ?
    C51A P2 C61A C66A . . . . 151.5(3) ?
    C12 P2 C61A C66A . . . . 38.0(3) ?
    B1 P2 C61A C66A . . . . -83.7(3) ?
    C51B P2 C61A C62A . . . . -78.0(6) ?
    C61B P2 C61A C62A . . . . 121(7) ?
    C51A P2 C61A C62A . . . . -86.7(3) ?
    C12 P2 C61A C62A . . . . 159.9(2) ?
    B1 P2 C61A C62A . . . . 38.2(3) ?
    C66A C61A C62A C63A . . . . -59.3(3) ?
    P2 C61A C62A C63A . . . . 178.9(2) ?
    C61A C62A C63A C64A . . . . 58.8(3) ?
    C62A C63A C64A C65A . . . . -56.2(4) ?
    C63A C64A C65A C66A . . . . 54.3(4) ?
    C62A C61A C66A C65A . . . . 57.7(4) ?
    P2 C61A C66A C65A . . . . -179.9(2) ?
    C64A C65A C66A C61A . . . . -55.8(4) ?
    C61A P2 C61B C66B . . . . -160(8) ?
    C51B P2 C61B C66B . . . . -179.7(17) ?
    C51A P2 C61B C66B . . . . 170.2(14) ?
    C12 P2 C61B C66B . . . . 57(2) ?
    B1 P2 C61B C66B . . . . -59.9(18) ?
    C61A P2 C61B C62B . . . . -30(5) ?
    C51B P2 C61B C62B . . . . -49(2) ?
    C51A P2 C61B C62B . . . . -59(2) ?
    C12 P2 C61B C62B . . . . -172.6(18) ?
    B1 P2 C61B C62B . . . . 70(2) ?
    C66B C61B C62B C63B . . . . -48(2) ?
    P2 C61B C62B C63B . . . . 178.0(16) ?
    C61B C62B C63B C64B . . . . 51(2) ?
    C62B C63B C64B C65B . . . . -51(2) ?
    C63B C64B C65B C66B . . . . 51(2) ?
    C64B C65B C66B C61B . . . . -56(2) ?
    C62B C61B C66B C65B . . . . 52(2) ?
    P2 C61B C66B C65B . . . . -170.6(14) ?
loop_
    _geom_hbond_atom_site_label_D
    _geom_hbond_atom_site_label_H
    _geom_hbond_atom_site_label_A
    _geom_hbond_site_symmetry_A
    _geom_hbond_distance_DH
    _geom_hbond_distance_HA
    _geom_hbond_distance_DA
    _geom_hbond_angle_DHA
    O2 H7B O1 2_666 0.88(7) 1.85(7) 2.722(4) 167(6)
    O2 H7A O1 . 0.85(5) 1.95(5) 2.768(4) 163(5)
    C51A H51A O1 . 1.00 2.28 3.083(3) 136
    C61A H61A O1 . 1.00 2.31 3.057(5) 130
_iucr_refine_instructions_details
;
TITL I         P -1         R = 0.06
CELL  0.71069  11.2480  11.5240  14.1640   90.543  108.178  118.826
ZERR     1.00   0.0003   0.0003   0.0004    0.002    0.001    0.001
LATT   1
SFAC  C    H    B    N    O    P
UNIT  60   98   2    2    3    4
MERG   2
OMIT     0   0   1
SIMU 0.005 C51A > C56A C51B > C56B
SIMU  0.005 C61A > C66A C61B > C66B
SADI 0.005 P2 C61A P2 C61B
SADI 0.005 P2 C51A P2 C51B
EQIV $1 -x+1,-y+1,-z+1
HTAB O2 O1_$1
HTAB O2 O1
HTAB C51A O1
HTAB C61A O1
FMAP   2
PLAN   20
ACTA
BOND   $H
CONF
WGHT     0.05820     0.58160
L.S.   5
TEMP  -173.00
FVAR     0.65220   0.85065
P1    6    0.738330    0.647259    0.781846    11.00000    0.02768    0.01747 =
        0.02174    0.00457    0.00962    0.01398
P2    6    0.605973    0.282168    0.756485    11.00000    0.02560    0.01736 =
        0.02310    0.00282    0.00571    0.01272
O1    5    0.639618    0.560046    0.681120    11.00000    0.04379    0.02123 =
        0.02080    0.00382    0.00755    0.01870
N4    4    0.702506    0.757423    0.822703    11.00000    0.03259    0.02300 =
        0.02880    0.00635    0.01299    0.01824
C3    1    0.568616    0.699397    0.848612    11.00000    0.03596    0.02869 =
        0.03719    0.01173    0.01843    0.02018
AFIX   13
H3    2    0.552493    0.612199    0.870121    11.00000   -1.20000
AFIX    0
C4    1    0.740491    0.887893    0.785404    11.00000    0.03362    0.02340 =
        0.04054    0.00904    0.01479    0.01828
AFIX   13
H4    2    0.672261    0.914843    0.795187    11.00000   -1.20000
AFIX    0
C11   1    0.750711    0.552774    0.883260    11.00000    0.03054    0.02138 =
        0.02151    0.00407    0.00768    0.01514
C12   1    0.716748    0.416440    0.870991    11.00000    0.02754    0.02097 =
        0.02286    0.00365    0.00863    0.01434
C13   1    0.758359    0.368763    0.958688    11.00000    0.04144    0.02225 =
        0.02646    0.00635    0.01048    0.01994
AFIX   43
H13   2    0.738958    0.278617    0.951850    11.00000   -1.20000
AFIX    0
C14   1    0.826287    0.446869    1.054599    11.00000    0.05287    0.03127 =
        0.02336    0.00828    0.00826    0.02630
AFIX   43
H14   2    0.855413    0.411434    1.111916    11.00000   -1.20000
AFIX    0
C15   1    0.851508    0.576196    1.066642    11.00000    0.04733    0.03410 =
        0.02215    0.00287    0.00701    0.02417
AFIX   43
H15   2    0.893666    0.629401    1.132444    11.00000   -1.20000
AFIX    0
C16   1    0.814680    0.628049    0.981604    11.00000    0.03956    0.02280 =
        0.02700    0.00353    0.00904    0.01773
AFIX   43
H16   2    0.833520    0.717923    0.990353    11.00000   -1.20000
AFIX    0
C21   1    0.923604    0.738467    0.784277    11.00000    0.03932    0.02402 =
        0.03466    0.01096    0.01838    0.02088
C22   1    1.045840    0.800670    0.872184    11.00000    0.03795    0.02791 =
        0.04807    0.01068    0.01760    0.02103
AFIX   43
H22   2    1.034607    0.801482    0.935895    11.00000   -1.20000
AFIX    0
C23   1    1.184352    0.861746    0.868342    11.00000    0.03648    0.02666 =
        0.06370    0.01349    0.01681    0.01615
AFIX   43
H23   2    1.267488    0.905846    0.928965    11.00000   -1.20000
AFIX    0
C24   1    1.200964    0.858136    0.775408    11.00000    0.04709    0.03023 =
        0.08780    0.01661    0.04123    0.02178
AFIX   43
H24   2    1.295435    0.897744    0.772187    11.00000   -1.20000
AFIX    0
C25   1    1.079232    0.796591    0.687775    11.00000    0.06079    0.03153 =
        0.06107    0.01074    0.04004    0.02327
AFIX   43
H25   2    1.090673    0.796083    0.624121    11.00000   -1.20000
AFIX    0
C26   1    0.942214    0.736253    0.691205    11.00000    0.05106    0.02765 =
        0.04610    0.00995    0.02669    0.02146
AFIX   43
H26   2    0.859567    0.692773    0.630251    11.00000   -1.20000
AFIX    0
C31   1    0.431208    0.666888    0.758255    11.00000    0.03547    0.03214 =
        0.03872    0.00867    0.01202    0.01704
AFIX  137
H31A  2    0.440167    0.750913    0.737881    11.00000   -1.50000
H31B  2    0.345780    0.620420    0.777866    11.00000   -1.50000
H31C  2    0.420122    0.608616    0.701444    11.00000   -1.50000
AFIX    0
C32   1    0.588561    0.789965    0.937760    11.00000    0.04969    0.04860 =
        0.03618    0.00981    0.02033    0.03201
AFIX  137
H32A  2    0.676798    0.810116    0.994430    11.00000   -1.50000
H32B  2    0.504103    0.743957    0.958450    11.00000   -1.50000
H32C  2    0.597651    0.874263    0.917926    11.00000   -1.50000
AFIX    0
C41   1    0.715806    0.876812    0.672533    11.00000    0.05156    0.03631 =
        0.04159    0.02013    0.01928    0.02977
AFIX  137
H41A  2    0.789888    0.863752    0.660068    11.00000   -1.50000
H41B  2    0.722742    0.959805    0.651195    11.00000   -1.50000
H41C  2    0.618955    0.799771    0.633937    11.00000   -1.50000
AFIX    0
C42   1    0.893251    1.001709    0.849452    11.00000    0.03717    0.01925 =
        0.05591    0.00434    0.01409    0.01544
AFIX  137
H42A  2    0.906778    1.003697    0.921355    11.00000   -1.50000
H42B  2    0.905759    1.088091    0.832327    11.00000   -1.50000
H42C  2    0.965348    0.986452    0.835818    11.00000   -1.50000
AFIX    0
PART    1
C51A  1    0.432234    0.280368    0.713995    21.00000    0.02736    0.02389 =
        0.02863    0.00937    0.01128    0.01579
AFIX   13
H51A  2    0.454686    0.373881    0.705258    21.00000   -1.20000
AFIX    0
C52A  1    0.364188    0.245060    0.795759    21.00000    0.03496    0.02911 =
        0.03664    0.01178    0.02008    0.01989
AFIX   23
H52A  2    0.348154    0.155810    0.810168    21.00000   -1.20000
H52B  2    0.432193    0.312869    0.858955    21.00000   -1.20000
AFIX    0
C53A  1    0.219326    0.241671    0.762164    21.00000    0.03893    0.03747 =
        0.05712    0.01980    0.02823    0.02474
AFIX   23
H53A  2    0.175532    0.213856    0.814700    21.00000   -1.20000
H53B  2    0.236659    0.333239    0.754537    21.00000   -1.20000
AFIX    0
C54A  1    0.114949    0.144302    0.662681    21.00000    0.02984    0.04621 =
        0.06127    0.02237    0.01729    0.02006
AFIX   23
H54A  2    0.022713    0.144967    0.641765    21.00000   -1.20000
H54B  2    0.092763    0.051707    0.671232    21.00000   -1.20000
AFIX    0
C55A  1    0.181161    0.183918    0.581162    21.00000    0.02873    0.04777 =
        0.04920    0.01284    0.00612    0.01887
AFIX   23
H55A  2    0.198198    0.274498    0.570055    21.00000   -1.20000
H55B  2    0.112231    0.118884    0.516773    21.00000   -1.20000
AFIX    0
C56A  1    0.325029    0.185664    0.611743    21.00000    0.02736    0.03697 =
        0.03379    0.00642    0.00731    0.01526
AFIX   23
H56A  2    0.368329    0.215987    0.559201    21.00000   -1.20000
H56B  2    0.306583    0.093176    0.616422    21.00000   -1.20000
AFIX    0
PART    2
SAME C51A > C56A
C51B  1    0.429871    0.263512    0.679924   -21.00000    0.02901    0.03093 =
        0.03537    0.01048    0.00906    0.01455
AFIX   13
H51B  2    0.443790    0.336372    0.639255   -21.00000   -1.20000
AFIX    0
C52B  1    0.363699    0.273295    0.755460   -21.00000    0.03476    0.03169 =
        0.04445    0.01004    0.01508    0.01781
AFIX   23
H52C  2    0.427510    0.362725    0.801131   -21.00000   -1.20000
H52D  2    0.355153    0.203198    0.797154   -21.00000   -1.20000
AFIX    0
C53B  1    0.210732    0.253625    0.698764   -21.00000    0.03220    0.04233 =
        0.05737    0.01156    0.01572    0.02464
AFIX   23
H53C  2    0.164419    0.249626    0.748659   -21.00000   -1.20000
H53D  2    0.222664    0.333293    0.667706   -21.00000   -1.20000
AFIX    0
C54B  1    0.112447    0.130701    0.618849   -21.00000    0.02899    0.04386 =
        0.05231    0.01170    0.01289    0.02124
AFIX   23
H54C  2    0.026952    0.135690    0.576714   -21.00000   -1.20000
H54D  2    0.077013    0.050878    0.651003   -21.00000   -1.20000
AFIX    0
C55B  1    0.186354    0.112477    0.550997   -21.00000    0.02968    0.04311 =
        0.04476    0.00984    0.00764    0.01527
AFIX   23
H55C  2    0.120635    0.022882    0.505660   -21.00000   -1.20000
H55D  2    0.203247    0.181922    0.508112   -21.00000   -1.20000
AFIX    0
C56B  1    0.330944    0.123441    0.610935   -21.00000    0.02724    0.03488 =
        0.03807    0.00818    0.00708    0.01511
AFIX   23
H56C  2    0.376180    0.112534    0.564330   -21.00000   -1.20000
H56D  2    0.315568    0.052117    0.652084   -21.00000   -1.20000
AFIX    0
PART    1
C61A  1    0.688994    0.324103    0.659394    21.00000    0.03748    0.02879 =
        0.02318    0.00506    0.01113    0.02430
AFIX   13
H61A  2    0.664050    0.387619    0.622609    21.00000   -1.20000
AFIX    0
C62A  1    0.630509    0.196389    0.582322    21.00000    0.04466    0.02806 =
        0.03349    0.00031    0.01621    0.02086
AFIX   23
H62A  2    0.654175    0.132136    0.617368    21.00000   -1.20000
H62B  2    0.523375    0.151650    0.549835    21.00000   -1.20000
AFIX    0
C63A  1    0.699944    0.236285    0.502214    21.00000    0.06178    0.03850 =
        0.04062   -0.00103    0.02678    0.02468
AFIX   23
H63A  2    0.663028    0.154486    0.452767    21.00000   -1.20000
H63B  2    0.671902    0.297044    0.465303    21.00000   -1.20000
AFIX    0
C64A  1    0.865169    0.307183    0.549679    21.00000    0.05789    0.04836 =
        0.06004    0.00181    0.03756    0.02822
AFIX   23
H64A  2    0.893894    0.243703    0.580910    21.00000   -1.20000
H64B  2    0.907525    0.336268    0.496550    21.00000   -1.20000
AFIX    0
C65A  1    0.923660    0.428870    0.629468    21.00000    0.04377    0.04721 =
        0.06218   -0.00073    0.03324    0.01675
AFIX   23
H65A  2    0.906210    0.497288    0.596259    21.00000   -1.20000
H65B  2    1.030117    0.469241    0.663177    21.00000   -1.20000
AFIX    0
C66A  1    0.853150    0.393141    0.708945    21.00000    0.03251    0.03491 =
        0.04238    0.00133    0.01702    0.01718
AFIX   23
H66A  2    0.879327    0.332501    0.747616    21.00000   -1.20000
H66B  2    0.890209    0.476302    0.756951    21.00000   -1.20000
AFIX    0
PART    2
SAME  C61A > C66A
C61B  1    0.716639    0.335001    0.675629   -21.00000    0.03961    0.03031 =
        0.03207    0.00440    0.01362    0.02526
AFIX   13
H61B  2    0.734485    0.427646    0.668173   -21.00000   -1.20000
AFIX    0
C62B  1    0.657529    0.259976    0.565329   -21.00000    0.04554    0.03442 =
        0.03506    0.00401    0.01572    0.02367
AFIX   23
H62C  2    0.632032    0.165082    0.566749   -21.00000   -1.20000
H62D  2    0.566641    0.259051    0.527473   -21.00000   -1.20000
AFIX    0
C63B  1    0.759719    0.318364    0.507678   -21.00000    0.05166    0.04242 =
        0.04366    0.00290    0.02742    0.02247
AFIX   23
H63C  2    0.767753    0.404911    0.492263   -21.00000   -1.20000
H63D  2    0.716984    0.255851    0.442444   -21.00000   -1.20000
AFIX    0
C64B  1    0.911274    0.342926    0.563926   -21.00000    0.04609    0.04176 =
        0.05317    0.00493    0.02676    0.02125
AFIX   23
H64C  2    0.906721    0.255123    0.566739   -21.00000   -1.20000
H64D  2    0.975413    0.393288    0.526449   -21.00000   -1.20000
AFIX    0
C65B  1    0.974498    0.420705    0.668806   -21.00000    0.03941    0.03785 =
        0.04567    0.00517    0.02248    0.01651
AFIX   23
H65C  2    0.996315    0.514480    0.666199   -21.00000   -1.20000
H65D  2    1.066903    0.423962    0.706085   -21.00000   -1.20000
AFIX    0
C66B  1    0.869503    0.356123    0.724542   -21.00000    0.03464    0.03143 =
        0.03727    0.00526    0.01615    0.01889
AFIX   23
H66C  2    0.914687    0.412723    0.792794   -21.00000   -1.20000
H66D  2    0.859205    0.267129    0.733845   -21.00000   -1.20000
AFIX    0
PART    0
B1    3    0.584215    0.113354    0.791169    11.00000    0.03814    0.01953 =
        0.03490    0.00561    0.00886    0.01756
AFIX  137
H1A   2    0.542647    0.092490    0.844421    11.00000   -1.50000
H1B   2    0.679632    0.120548    0.815551    11.00000   -1.50000
H1C   2    0.519311    0.041246    0.731159    11.00000   -1.50000
AFIX    0
O2    5    0.606902    0.510844    0.480308    10.50000    0.05284    0.06320 =
        0.02390    0.00434    0.00700    0.03251
H7A   2    0.607285    0.534718    0.537317    10.50000    0.03568
H7B   2    0.520213    0.476844    0.432155    10.50000    0.06799
HKLF 4
END
;
