# Supplementary material for: rac-[2-(Dicyclohexylphosphanyl)phenyl](phenyl)phosphinic diisopropyl­amide–borane hemihydrate
Source: Acta Crystallogr Sect E Struct Rep Online. 2013 Jan 23;69(Pt 2):o282–3. doi: 10.1107/S1600536813001839 (PMC3569809; doi:10.1107/S1600536813001839)
Supplement: Supplementary file 2 [file e-69-0o282-Isup2.hkl]

#
# h,k,l, Fc-squared, Fo-squared, sigma(Fo-squared) and status flag
#
data_I
_shelx_title ' I         P -1         R = 0.06'
_shelx_refln_list_code          4
_shelx_F_calc_maximum      150.92
_exptl_crystal_F_000       566.00
_reflns_d_resolution_high  0.7487
 
loop_
 _symmetry_equiv_pos_as_xyz
 'x, y, z'
 '-x, -y, -z'
 
_cell_length_a    11.2480
_cell_length_b    11.5240
_cell_length_c    14.1640
_cell_angle_alpha  90.543
_cell_angle_beta  108.178
_cell_angle_gamma 118.826
 
_shelx_F_squared_multiplier     1.000
 
loop_
 _refln_index_h
 _refln_index_k
 _refln_index_l
 _refln_F_squared_calc
 _refln_F_squared_meas
 _refln_F_squared_sigma
 _refln_observed_status
   2   0   0     6496.72     6345.14    119.77 o
   3   0   0      265.62      280.36      7.01 o
   4   0   0     1106.32     1185.08     33.35 o
   5   0   0       29.18       20.79      2.86 o
   6   0   0     1223.85     1157.85     21.84 o
   7   0   0      140.86      126.32      5.78 o
   8   0   0        3.01        5.38      3.01 o
   9   0   0      250.75      233.27      9.18 o
  10   0   0        1.51        4.40      2.88 o
  11   0   0       11.07       22.74      3.95 o
  12   0   0       11.69       16.62      4.23 o
 -12   1   0       57.86       62.91      9.10 o
 -11   1   0      148.33      146.40      7.70 o
 -10   1   0       77.73       68.23      8.04 o
  -9   1   0      195.12      168.48      7.42 o
  -8   1   0      253.13      234.83      8.49 o
  -7   1   0       26.31       34.09      6.45 o
  -6   1   0       27.18       20.20      5.28 o
  -5   1   0       41.29       50.94      6.14 o
  -4   1   0       11.49       18.96      3.54 o
  -3   1   0      790.90      845.38     17.78 o
  -2   1   0      322.38      398.01      6.76 o
  -1   1   0     1821.50     1816.37     23.18 o
   0   1   0     2845.48     1476.33     51.37 o
   1   1   0      307.12      247.03      3.17 o
   2   1   0      454.67      463.62      5.36 o
   3   1   0      990.50      888.05     14.32 o
   4   1   0        8.80       16.38      2.60 o
   5   1   0      482.15      494.69     10.48 o
   6   1   0      361.20      380.15      8.10 o
   7   1   0       76.13       65.34      3.46 o
   8   1   0        4.63        5.16      2.31 o
   9   1   0       11.24       16.98      3.74 o
  10   1   0       73.84       87.95      6.16 o
  11   1   0       50.76       49.55      5.59 o
 -13   2   0        2.99        5.01     12.00 o
 -12   2   0       35.49       56.82     20.26 o
 -11   2   0      172.84      174.34     15.74 o
 -10   2   0        0.01        3.57      8.20 o
  -9   2   0        0.13        2.19      3.06 o
  -8   2   0      249.74      166.40     17.41 o
  -7   2   0       16.50       25.11      6.66 o
  -6   2   0        0.13       -3.72      3.72 o
  -5   2   0     1067.11     1159.75     19.40 o
  -4   2   0     1182.89     1252.91     19.10 o
  -3   2   0      731.07      759.45      9.79 o
  -2   2   0       92.32       71.99      1.89 o
  -1   2   0     2929.67     2902.35     29.89 o
   0   2   0    14534.48    14462.21    177.58 o
   1   2   0      397.71      410.64      6.08 o
   2   2   0        2.43        4.91      1.31 o
   3   2   0      715.99      759.88     10.68 o
   4   2   0        8.43        5.60      1.75 o
   5   2   0        0.03       -1.54      1.54 o
   6   2   0      539.21      518.73     10.16 o
   7   2   0        0.07        0.55      2.54 o
   8   2   0       32.72       36.26      5.72 o
   9   2   0       99.21       87.43      6.42 o
  10   2   0       78.93       81.04      6.77 o
  11   2   0        1.68        6.29      5.55 o
 -13   3   0       58.16       78.73     24.00 o
 -12   3   0        2.65        9.60      5.01 o
 -11   3   0       22.66       23.22      5.03 o
 -10   3   0      118.06      110.76      6.15 o
  -9   3   0      250.99      250.34      8.90 o
  -8   3   0      383.11      370.46     10.64 o
  -7   3   0        2.36        8.61      2.13 o
  -6   3   0      706.02      663.16     14.34 o
  -5   3   0      553.49      567.18     10.76 o
  -4   3   0      874.19      889.55     12.16 o
  -3   3   0      677.71      625.91      8.81 o
  -2   3   0      250.74      236.74      5.52 o
  -1   3   0      310.77      342.19      5.60 o
   0   3   0        8.78        5.62      1.52 o
   1   3   0      155.00      153.36      4.40 o
   2   3   0      307.85      339.76      6.37 o
   3   3   0       10.16       10.28      1.83 o
   4   3   0        4.41        3.77      1.62 o
   5   3   0        3.33        3.39      2.70 o
   6   3   0      487.95      503.37     11.80 o
   7   3   0      688.97      626.73     18.35 o
   8   3   0        8.40        4.45      3.80 o
   9   3   0      103.42      107.18      7.74 o
  10   3   0        1.31        0.93      4.44 o
 -13   4   0       23.06       18.30      4.42 o
 -12   4   0       12.08       13.30      2.96 o
 -11   4   0      300.80      288.62      9.31 o
 -10   4   0       10.61       16.89      2.77 o
  -9   4   0        0.46        1.25      2.02 o
  -8   4   0       43.22       40.46      4.09 o
  -7   4   0       63.44       66.82      4.38 o
  -6   4   0      136.78      115.96      3.66 o
  -5   4   0     2149.56     2332.39     34.01 o
  -4   4   0      625.58      703.71     12.57 o
  -3   4   0      511.62      541.26      8.80 o
  -2   4   0    11160.37    10996.42    114.99 o
  -1   4   0      501.00      545.11      9.23 o
   0   4   0       50.95       52.95      2.88 o
   1   4   0        1.58        2.47      1.72 o
   2   4   0      158.68      191.04      5.19 o
   3   4   0      817.95      806.85     12.63 o
   4   4   0     1174.21     1129.98     17.10 o
   5   4   0      154.28      153.32      5.81 o
   6   4   0        3.26        4.23      3.49 o
   7   4   0      196.91      213.69     10.07 o
   8   4   0        8.06        5.69      4.31 o
   9   4   0        0.55       -2.94      4.93 o
 -13   5   0      122.13      132.22      7.82 o
 -12   5   0       40.64       42.73      4.36 o
 -11   5   0        2.36        4.34      2.69 o
 -10   5   0        9.21        6.94      2.69 o
  -9   5   0        5.96        7.92      2.74 o
  -8   5   0      325.65      345.66      9.62 o
  -7   5   0        0.05        1.92      1.62 o
  -6   5   0     1792.94     1735.22     27.12 o
  -5   5   0      676.89      676.63     13.24 o
  -4   5   0       17.46       18.16      2.40 o
  -3   5   0      316.83      269.28      6.46 o
  -2   5   0      276.27      334.70      7.27 o
  -1   5   0     2075.20     2305.64     29.35 o
   0   5   0        1.14        1.03      1.74 o
   1   5   0      653.61      634.07     10.65 o
   2   5   0       23.36       17.42      2.59 o
   3   5   0      169.25      162.02      5.79 o
   4   5   0       58.03       62.40      4.39 o
   5   5   0       67.93       69.25      5.20 o
   6   5   0       13.10       16.66      4.47 o
   7   5   0      172.04      172.41     12.55 o
   8   5   0       42.40       64.46      8.49 o
   9   5   0       10.33        6.59      9.06 o
 -14   6   0      186.02      236.23     17.33 o
 -13   6   0        2.00        2.64      4.29 o
 -12   6   0        0.44        5.79      3.72 o
 -11   6   0      185.17      181.23     12.66 o
 -10   6   0       82.89      101.27      6.33 o
  -9   6   0       18.74       17.95      3.69 o
  -8   6   0      351.96      378.55      8.31 o
  -7   6   0       18.93       18.67      2.99 o
  -6   6   0       39.30       38.75      4.17 o
  -5   6   0      280.99      303.58      7.36 o
  -4   6   0      563.55      560.37     11.81 o
  -3   6   0      661.10      596.54     15.20 o
  -2   6   0      114.62       75.88      4.48 o
  -1   6   0      207.40      207.61      6.45 o
   0   6   0       95.59      116.02      5.91 o
   1   6   0       24.57       25.98      3.29 o
   2   6   0       22.68       14.36      3.27 o
   3   6   0       16.44       15.61      3.40 o
   4   6   0      409.14      402.23     11.10 o
   5   6   0       11.43        9.58      3.55 o
   6   6   0       48.62       34.82      6.72 o
   7   6   0       19.33       17.35      8.42 o
   8   6   0       23.12       10.29      6.73 o
 -14   7   0        5.31        6.85      5.21 o
 -13   7   0      124.36      142.45     10.02 o
 -12   7   0       26.86       29.71      5.92 o
 -11   7   0       36.63       42.40      6.32 o
 -10   7   0      308.48      319.60     13.67 o
  -9   7   0       15.20       13.09      3.87 o
  -8   7   0        6.14       -1.22      3.24 o
  -7   7   0       76.77       86.70      6.15 o
  -6   7   0       24.66       21.15      3.27 o
  -5   7   0       61.25       76.81      4.62 o
  -4   7   0     2555.41     2412.51     36.03 o
  -3   7   0      239.50      266.37      8.07 o
  -2   7   0        3.03        0.54      2.46 o
  -1   7   0       71.31       78.53      5.86 o
   0   7   0      399.13      361.81     11.23 o
   1   7   0        1.15       -1.42      2.70 o
   2   7   0      358.55      317.92     10.54 o
   3   7   0        1.55       -0.31      3.64 o
   4   7   0      196.92      171.23      8.94 o
   5   7   0       96.39      101.39      8.11 o
   6   7   0        0.81       -3.24      5.19 o
   7   7   0        7.26        1.52      5.65 o
 -14   8   0       37.63       55.79     10.20 o
 -13   8   0      157.46      159.74     11.54 o
 -12   8   0        0.47        7.68      4.87 o
 -11   8   0       11.30       12.85      5.29 o
 -10   8   0      545.31      529.20     19.64 o
  -9   8   0      106.59       85.41      7.86 o
  -8   8   0      163.43      154.02      9.61 o
  -7   8   0      748.41      743.61     21.21 o
  -6   8   0      634.25      625.27     13.87 o
  -5   8   0       61.20       51.98      5.24 o
  -4   8   0      547.25      581.94     14.80 o
  -3   8   0      279.33      299.91      9.29 o
  -2   8   0        1.75        0.00      2.59 o
  -1   8   0      278.71      292.99     10.07 o
   0   8   0      135.04      140.89      9.17 o
   1   8   0      514.59      465.39     15.33 o
   2   8   0      506.42      514.32     14.64 o
   3   8   0      232.60      241.33     10.89 o
   4   8   0       18.56       24.59      5.71 o
   5   8   0        0.22        4.83      4.63 o
   6   8   0        1.62       12.41      6.50 o
 -14   9   0        0.15        0.31      6.72 o
 -13   9   0      139.98      169.97     15.33 o
 -12   9   0       22.32       16.88      7.60 o
 -11   9   0      160.97      140.38     14.14 o
 -10   9   0      547.84      550.64     26.01 o
  -9   9   0      158.74      200.90     20.84 o
  -8   9   0      159.84      157.60     11.69 o
  -7   9   0       82.25       67.46      6.77 o
  -6   9   0       38.06       42.24      5.30 o
  -5   9   0        3.97        7.47      3.32 o
  -4   9   0     1876.10     1859.47     31.41 o
  -3   9   0       16.56       21.64      4.10 o
  -2   9   0      345.03      359.18     13.27 o
  -1   9   0      529.57      529.58     18.99 o
   0   9   0      128.37      132.02      9.59 o
   1   9   0      135.94      118.92      9.60 o
   2   9   0      121.84       98.22      8.06 o
   3   9   0       11.66       12.53      5.06 o
   4   9   0        7.15       18.96      6.86 o
   5   9   0      233.20      236.00     16.02 o
 -14  10   0        0.21       -1.21      7.39 o
 -13  10   0       33.06       48.90     11.45 o
 -12  10   0      142.42      172.65     16.70 o
 -11  10   0       27.15       34.66     12.87 o
 -10  10   0       58.30       53.33     12.00 o
  -9  10   0      279.81      250.04     16.14 o
  -8  10   0        0.91       10.21      5.86 o
  -7  10   0      187.62      182.95     16.46 o
  -6  10   0       50.81       68.12      9.03 o
  -5  10   0        2.15        1.96      4.96 o
  -4  10   0      653.90      629.81     18.91 o
  -3  10   0        4.65        4.07      4.27 o
  -2  10   0      139.91      130.40     11.39 o
  -1  10   0       15.08       10.98      5.49 o
   0  10   0       54.09       35.46      6.82 o
   1  10   0       11.55        5.58      4.64 o
   2  10   0      532.47      566.75     20.85 o
   3  10   0        1.83        0.34      5.04 o
   4  10   0       73.95       96.99     10.12 o
 -13  11   0        2.11        3.54      8.50 o
 -12  11   0      358.19      387.54     25.77 o
 -11  11   0       17.77        5.73      7.92 o
 -10  11   0        4.15       -0.19      6.55 o
  -9  11   0      594.14      634.63     26.12 o
  -8  11   0      127.40      102.14     12.39 o
  -7  11   0       50.42       58.16      8.31 o
  -6  11   0      888.37      941.96     28.32 o
  -5  11   0      101.23       86.91     11.53 o
  -4  11   0      111.19      118.48     17.77 o
  -3  11   0        4.40        0.64      6.49 o
  -2  11   0        2.46        4.61      6.02 o
  -1  11   0      219.93      224.54     15.11 o
   0  11   0      233.25      205.16     15.04 o
   1  11   0       60.99       60.42      8.13 o
   2  11   0        8.73        5.07      5.74 o
   3  11   0       35.38       21.90      7.53 o
 -13  12   0       17.19       30.34     11.49 o
 -12  12   0       16.63       21.55     18.28 o
 -11  12   0      132.77      110.28     29.03 o
 -10  12   0       53.24       64.90     11.13 o
  -9  12   0      311.25      325.51     20.75 o
  -8  12   0       23.26       19.83      8.41 o
  -7  12   0       15.39        1.18      6.77 o
  -6  12   0        1.15        5.77      6.58 o
  -5  12   0      193.13      192.80     17.91 o
  -4  12   0      117.23      159.45     19.76 o
  -3  12   0      255.99      303.00     25.49 o
  -2  12   0       22.27       28.54      8.61 o
  -1  12   0      316.84      312.50     20.31 o
   0  12   0       49.95       46.05     10.93 o
   1  12   0       19.49        7.84      6.02 o
 -12  13   0      317.14      323.16     27.03 o
 -11  13   0       28.85       30.46     12.44 o
 -10  13   0        1.12        0.73      8.53 o
  -9  13   0      138.84      161.51     19.86 o
  -8  13   0       38.09       34.06      9.34 o
  -7  13   0       11.35       18.80      8.13 o
  -6  13   0     1147.42     1114.59     48.60 o
  -5  13   0       23.94        4.65      9.58 o
  -4  13   0       32.56        5.62      9.16 o
  -3  13   0        9.41        8.48     11.46 o
  -2  13   0       10.84        7.33      8.09 o
  -1  13   0       19.04       19.56     10.94 o
   0  13   0      169.81      180.73     13.67 o
 -11  14   0      105.35      112.99     26.45 o
 -10  14   0       12.51       16.06     11.29 o
  -9  14   0      119.05       87.70     33.02 o
  -8  14   0      140.58      142.16     16.48 o
  -7  14   0        6.01       -6.28      9.75 o
  -6  14   0       33.46       36.91     16.36 o
  -5  14   0       21.39       42.51     14.16 o
  -4  14   0       40.61       23.56     12.11 o
  -3  14   0       18.04       -1.08     10.46 o
  -2  14   0       79.49       74.88     13.85 o
  -9  15   0       23.62       11.64     18.41 o
  -8  15   0       23.29       15.32     12.23 o
  -7  15   0        4.95       -6.61      9.76 o
  -6  15   0      124.44      140.28     58.84 o
  -5  15   0        1.48       -6.96     10.58 o
   5 -15   1        0.75       -0.84     10.23 o
   6 -15   1       16.93        6.10     11.49 o
   7 -15   1        0.24        3.42     11.40 o
   8 -15   1        2.31       -9.75      9.75 o
   9 -15   1       54.79       83.34     27.15 o
   2 -14   1       16.37       16.19      9.94 o
   3 -14   1        4.28        0.79     10.95 o
   4 -14   1       17.80       18.91     12.10 o
   5 -14   1       53.26       56.79     15.84 o
   6 -14   1        3.52       -8.66      8.66 o
   7 -14   1      738.80      876.44     43.90 o
   8 -14   1        0.11       -2.77      8.29 o
   9 -14   1      147.18      156.86     21.38 o
  10 -14   1      141.76      144.40     20.05 o
  11 -14   1        7.61       13.59     15.26 o
   0 -13   1        2.67        4.15      8.53 o
   1 -13   1       48.50       63.80     12.69 o
   2 -13   1       34.18       26.87     12.21 o
   3 -13   1       47.69       11.52     13.20 o
   4 -13   1       46.73       29.59     12.20 o
   5 -13   1      203.09      193.33     22.84 o
   6 -13   1        0.14       -1.99      8.29 o
   7 -13   1      196.21      220.13     18.64 o
   8 -13   1        7.06        4.98      7.51 o
   9 -13   1       38.63       49.59     13.99 o
  10 -13   1        1.39        6.61      7.75 o
  11 -13   1        2.24        2.51      9.17 o
  12 -13   1        0.22       -4.40     10.08 o
  -2 -12   1        2.78       -1.08      6.44 o
  -1 -12   1       33.03       39.71      9.97 o
   0 -12   1        2.13        2.73      6.51 o
   1 -12   1      112.87      151.15     13.89 o
   2 -12   1      421.32      511.68     33.02 o
   3 -12   1       74.43       81.29     25.87 o
   4 -12   1       38.16       18.81     25.86 o
   5 -12   1      703.98      717.81     29.34 o
   6 -12   1       29.64       27.86      8.58 o
   7 -12   1      383.84      388.26     19.08 o
   8 -12   1      502.54      542.62     21.61 o
   9 -12   1       32.50       27.12      8.58 o
  10 -12   1      335.38      331.34     24.93 o
  11 -12   1      123.63      134.30     18.21 o
  12 -12   1       11.02        2.54      8.51 o
  13 -12   1        0.10       -6.09      8.87 o
  -3 -11   1       10.01        0.30      6.57 o
  -2 -11   1        1.42        0.67      5.27 o
  -1 -11   1      554.98      610.23     21.87 o
   0 -11   1       43.14       63.33      9.18 o
   1 -11   1       12.88       15.00      7.40 o
   2 -11   1        3.60       -3.69      5.67 o
   3 -11   1       36.83       29.35      8.23 o
   4 -11   1       45.07       40.99      8.86 o
   5 -11   1      448.46      464.28     19.59 o
   6 -11   1       82.73       88.06      9.73 o
   7 -11   1      367.70      412.03     18.29 o
   8 -11   1        2.14        5.33      7.57 o
   9 -11   1        0.85       -5.13      5.13 o
  10 -11   1       32.39       48.18     11.10 o
  11 -11   1        3.41       11.89      8.86 o
  12 -11   1        0.60        2.22      8.45 o
  13 -11   1       62.22       42.45     17.46 o
  -4 -10   1      337.18      328.30     16.05 o
  -3 -10   1      135.05      141.23     10.33 o
  -2 -10   1       32.63       24.89      5.96 o
  -1 -10   1      259.43      253.63     16.00 o
   0 -10   1       39.42       43.79      6.91 o
   1 -10   1       97.57       85.79      9.62 o
   2 -10   1      145.60      145.92     11.65 o
   3 -10   1       51.95       64.75      6.83 o
   4 -10   1      214.58      205.82     12.82 o
   5 -10   1     1080.40     1068.13     29.43 o
   6 -10   1      281.58      301.32     14.84 o
   7 -10   1       23.40       28.40      6.21 o
   8 -10   1       16.85       17.94      6.84 o
   9 -10   1       80.38       83.97     10.51 o
  10 -10   1       14.06       14.12      7.54 o
  11 -10   1      346.72      355.56     22.69 o
  12 -10   1       72.88       75.29     17.87 o
  13 -10   1        3.79       11.57      8.17 o
  -5  -9   1        0.75        2.82      5.70 o
  -4  -9   1       66.00       61.81      7.87 o
  -3  -9   1       55.15       53.10      6.83 o
  -2  -9   1      123.75      123.05     10.18 o
  -1  -9   1       70.56       60.14      7.37 o
   0  -9   1      512.91      478.40     18.29 o
   1  -9   1       64.89       62.97      7.03 o
   2  -9   1      463.65      416.15     13.70 o
   3  -9   1      101.83      108.01      7.13 o
   4  -9   1      102.47      100.87      7.36 o
   5  -9   1       64.67       46.61      5.52 o
   6  -9   1       60.29       62.95      6.94 o
   7  -9   1      594.65      586.40     16.95 o
   8  -9   1       51.15       64.88      7.83 o
   9  -9   1      727.71      699.76     21.39 o
  10  -9   1       53.42       51.18     10.40 o
  11  -9   1      201.98      167.14     14.96 o
  12  -9   1       13.38        9.85      6.65 o
  13  -9   1        4.77        8.51      7.17 o
  -6  -8   1       20.29        2.54      6.10 o
  -5  -8   1       58.30       58.78      7.49 o
  -4  -8   1       47.96       49.44      6.74 o
  -3  -8   1      131.01      136.80      8.66 o
  -2  -8   1       34.95       42.45      5.81 o
  -1  -8   1      579.55      559.31     17.15 o
   0  -8   1      485.75      487.75     14.16 o
   1  -8   1        0.11       -2.08      2.57 o
   2  -8   1       72.00       89.90      6.15 o
   3  -8   1        2.95        6.34      2.92 o
   4  -8   1      532.09      560.59     13.31 o
   5  -8   1      693.20      690.74     14.92 o
   6  -8   1     2208.83     2066.07     32.50 o
   7  -8   1      464.83      470.71     15.98 o
   8  -8   1     1029.58     1017.08     25.77 o
   9  -8   1      728.17      685.24     22.72 o
  10  -8   1      123.19      102.09      9.34 o
  11  -8   1       40.17       45.13      6.93 o
  12  -8   1       19.77       21.54      6.06 o
  13  -8   1        6.09       11.61      5.72 o
  -7  -7   1       13.08       13.29      6.47 o
  -6  -7   1       57.61       63.90      8.56 o
  -5  -7   1        2.17       -1.89      4.07 o
  -4  -7   1       17.67       15.16      4.30 o
  -3  -7   1      358.00      342.03     12.68 o
  -2  -7   1       42.78       45.92      5.01 o
  -1  -7   1       47.49       53.18      4.48 o
   0  -7   1       77.51       76.09      5.40 o
   1  -7   1      204.62      207.78      8.91 o
   2  -7   1      256.61      247.28      8.41 o
   3  -7   1     3034.90     2945.39     40.86 o
   4  -7   1      791.76      780.39     16.83 o
   5  -7   1     1395.60     1380.28     21.36 o
   6  -7   1      671.21      673.04     14.92 o
   7  -7   1        0.09       -0.94      2.65 o
   8  -7   1       12.31        8.82      3.42 o
   9  -7   1      161.56      107.58      7.31 o
  10  -7   1        3.59        3.33      4.77 o
  11  -7   1       74.02       75.58      9.62 o
  12  -7   1      141.10      122.53      9.03 o
  13  -7   1        1.75        1.29      4.55 o
  -8  -6   1        0.12       -0.87      5.62 o
  -7  -6   1        6.13        0.48      4.95 o
  -6  -6   1      414.81      395.37     16.31 o
  -5  -6   1      123.88      122.95      7.69 o
  -4  -6   1        1.17        2.89      2.77 o
  -3  -6   1       67.73       65.08      5.06 o
  -2  -6   1      479.97      459.69     10.77 o
  -1  -6   1      405.35      409.70     15.56 o
   0  -6   1        0.36        3.93      2.50 o
   1  -6   1      152.44      172.90      6.24 o
   2  -6   1      455.59      573.22     11.46 o
   3  -6   1     2206.85     2152.51     31.93 o
   4  -6   1       41.06       43.82      3.42 o
   5  -6   1       23.20       30.21      3.21 o
   6  -6   1      368.79      352.25     10.30 o
   7  -6   1      226.97      227.53      9.32 o
   8  -6   1      203.24      190.70      9.16 o
   9  -6   1      682.01      660.50     16.57 o
  10  -6   1        9.46        8.10      3.20 o
  11  -6   1        9.81       15.26      3.64 o
  12  -6   1        0.62        3.67      5.51 o
  13  -6   1       11.27       15.28      5.65 o
  -9  -5   1       43.92       54.98      8.41 o
  -8  -5   1       44.50       53.17     11.20 o
  -7  -5   1       14.02        3.15      4.82 o
  -6  -5   1        8.71        1.49      3.74 o
  -5  -5   1      349.50      307.93      9.19 o
  -4  -5   1      155.23      154.56      6.19 o
  -3  -5   1       31.83       28.91      4.23 o
  -2  -5   1      320.86      290.55      7.96 o
  -1  -5   1       32.16       42.10      3.43 o
   0  -5   1        4.46        2.77      1.93 o
   1  -5   1     2504.96     2599.22     34.50 o
   2  -5   1      115.66       89.85      4.24 o
   3  -5   1      260.55      276.31      6.46 o
   4  -5   1       70.11       61.16      3.20 o
   5  -5   1      278.91      281.32      6.42 o
   6  -5   1      476.35      473.19     10.27 o
   7  -5   1       44.54       37.07      3.22 o
   8  -5   1        0.38        0.97      2.09 o
   9  -5   1        0.10        6.34      3.22 o
  10  -5   1       17.60        9.13      4.32 o
  11  -5   1       58.11       49.66      4.09 o
  12  -5   1      226.92      220.32      9.00 o
  13  -5   1       97.43       99.56      9.18 o
 -10  -4   1        6.05       -2.18      6.01 o
  -9  -4   1        8.18       13.71      5.83 o
  -8  -4   1       18.40       17.27      4.81 o
  -7  -4   1        7.83       24.66      5.28 o
  -6  -4   1       79.39       96.63      8.70 o
  -5  -4   1      739.26      768.64     13.46 o
  -4  -4   1       54.84       45.04      3.54 o
  -3  -4   1      948.26      943.05     15.66 o
  -2  -4   1       76.40       86.41      5.19 o
  -1  -4   1       27.65       44.06      2.94 o
   0  -4   1      635.77      648.21     11.14 o
   1  -4   1     1890.81     1881.29     23.87 o
   2  -4   1        7.07       11.60      2.03 o
   3  -4   1     3193.77     3192.09     37.31 o
   4  -4   1      155.18      137.32      4.28 o
   5  -4   1      551.28      496.15      9.44 o
   6  -4   1       87.91      100.58      4.06 o
   7  -4   1      400.15      411.72      8.07 o
   8  -4   1       33.24       45.15      3.34 o
   9  -4   1      517.33      461.18     15.84 o
  10  -4   1       89.49       89.27     22.04 o
  11  -4   1       37.38       31.41      6.38 o
 -10  -3   1        5.72        3.99      4.75 o
  -9  -3   1        9.89        9.86      5.03 o
  -8  -3   1      352.95      353.96     12.17 o
  -7  -3   1      206.14      200.92      7.99 o
  -6  -3   1       67.51       59.25      4.76 o
  -5  -3   1      475.83      425.53      7.71 o
  -4  -3   1       14.82       12.22      1.71 o
  -3  -3   1       63.69       66.48      3.70 o
  -2  -3   1     1048.54     1066.65     14.00 o
  -1  -3   1      252.44      265.79      5.56 o
   0  -3   1     2147.79     2147.71     27.48 o
   1  -3   1    22777.07    22343.52    241.79 o
   2  -3   1     5314.82     5203.30     58.15 o
   3  -3   1      284.66      293.33      5.48 o
   4  -3   1      650.42      776.19     12.27 o
   5  -3   1     1972.56     2243.24     44.90 o
   6  -3   1        0.82        2.76      1.85 o
   7  -3   1        8.58       14.92      2.54 o
   8  -3   1      256.23      263.64     11.40 o
   9  -3   1        2.12        3.73      6.51 o
  10  -3   1       75.66       71.29     13.30 o
  11  -3   1        0.74        1.53     11.45 o
  12  -3   1        0.05        4.00     12.58 o
  13  -3   1       36.55       69.96     23.39 o
 -11  -2   1       48.79       52.63      6.37 o
 -10  -2   1      129.49      154.37     11.75 o
  -9  -2   1        3.71       -2.65      3.28 o
  -8  -2   1      307.88      300.30      9.11 o
  -7  -2   1      203.65      193.26      8.65 o
  -6  -2   1       80.63       88.32      4.26 o
  -5  -2   1      122.62      115.91      4.44 o
  -4  -2   1      142.39      162.16      4.39 o
  -3  -2   1      304.42      295.59      5.15 o
  -2  -2   1      346.69      337.79      5.37 o
  -1  -2   1     8400.09     8996.80     93.59 o
   0  -2   1     1406.63     1256.65     14.69 o
   1  -2   1       88.75      107.56      3.03 o
   2  -2   1    11389.61    11276.08    115.98 o
   3  -2   1      423.50      496.26      9.65 o
   4  -2   1       15.42       26.48      2.23 o
   5  -2   1      112.45      155.16     11.15 o
   6  -2   1      520.83      518.05     22.08 o
   7  -2   1      258.87      296.28     18.39 o
   8  -2   1       75.50       57.08     26.85 o
   9  -2   1       37.53       28.19      9.39 o
  10  -2   1        1.14       -0.54      7.09 o
  11  -2   1        6.28        2.43     10.36 o
  12  -2   1      223.99      256.04     26.00 o
 -11  -1   1       60.48       62.68      6.06 o
 -10  -1   1        3.65        3.38      4.81 o
  -9  -1   1       32.23       36.67      4.68 o
  -8  -1   1      128.37      125.39      5.35 o
  -7  -1   1       34.74       46.42      3.49 o
  -6  -1   1      166.43      162.09      5.02 o
  -5  -1   1      279.82      239.10      6.45 o
  -4  -1   1      216.08      176.37      4.29 o
  -3  -1   1      357.60      302.21      4.18 o
  -2  -1   1     1464.42     1621.04     15.97 o
  -1  -1   1      879.18      891.08      9.87 o
   0  -1   1      132.79      110.37      4.95 o
   1  -1   1     9838.44     9354.80    102.44 o
   2  -1   1      639.38      648.66     12.98 o
   3  -1   1      506.88      530.75     13.31 o
   4  -1   1     2391.42     2290.86     49.64 o
   5  -1   1      732.43      770.89     22.79 o
   6  -1   1      463.30      420.02     19.82 o
   7  -1   1      172.30      158.93     12.31 o
   8  -1   1       42.19       40.23      8.28 o
   9  -1   1       16.71        8.12      8.14 o
  10  -1   1      199.90      176.21     20.05 o
  11  -1   1       23.74       -7.03      9.34 o
  12  -1   1        3.70       -1.71     10.53 o
 -12   0   1        4.55        8.83      4.43 o
 -11   0   1        1.85       -1.98      3.16 o
 -10   0   1      243.71      234.33      7.46 o
  -9   0   1        3.08        2.11      2.22 o
  -8   0   1      539.61      477.67      9.60 o
  -7   0   1      648.70      669.00     13.57 o
  -6   0   1      596.55      607.72     12.17 o
  -5   0   1     1382.33     1243.47     20.08 o
  -4   0   1     5222.30     5523.01     70.32 o
  -3   0   1     1630.11     1605.05     21.97 o
  -2   0   1     5330.25     4964.06     45.50 o
  -1   0   1     7722.77     7836.06     90.71 o
   1   0   1     5172.54     4971.58     58.95 o
   2   0   1      808.67      714.17     15.57 o
   3   0   1      695.70      665.50     18.50 o
   4   0   1      102.59      155.96     15.01 o
   5   0   1       18.48       23.50      5.24 o
   6   0   1        0.53       -4.64      5.57 o
   7   0   1     1578.05     1596.11     32.16 o
   8   0   1      395.93      376.22     10.83 o
   9   0   1      117.13      113.52     10.24 o
  10   0   1       82.30       89.13      6.15 o
  11   0   1        0.58        2.32      3.19 o
 -12   1   1       55.07       58.85      9.30 o
 -11   1   1      129.89      157.44      8.17 o
 -10   1   1      380.93      338.50      8.38 o
  -9   1   1        0.83       -2.17      2.74 o
  -8   1   1      118.73      127.03      7.22 o
  -7   1   1      114.67      126.32      4.85 o
  -6   1   1       62.06       54.40      3.59 o
  -5   1   1      496.66      506.98      9.55 o
  -4   1   1     6467.43     6250.45     78.73 o
  -3   1   1     2202.36     2275.50     25.95 o
  -2   1   1      390.34      431.92      4.51 o
  -1   1   1     4927.94     4730.65    105.24 o
   0   1   1      811.93      711.51     11.19 o
   1   1   1      277.25      301.21      4.06 o
   2   1   1     4195.93     3804.89     40.61 o
   3   1   1       95.02      107.75      3.83 o
   4   1   1     2063.45     2014.81     30.56 o
   5   1   1      517.56      469.60     10.13 o
   6   1   1      372.43      353.00      9.06 o
   7   1   1       32.40       29.59      2.75 o
   8   1   1       42.20       51.45      4.90 o
   9   1   1       62.87       80.79      5.18 o
  10   1   1       62.37       64.47      7.73 o
  11   1   1       68.18       86.90     10.84 o
 -13   2   1      158.49      203.13     11.70 o
 -12   2   1      199.82      214.42      7.25 o
 -11   2   1        3.66        9.17      2.51 o
 -10   2   1       21.96       15.49      3.82 o
  -9   2   1      404.93      365.11     11.36 o
  -8   2   1      192.47      179.59      7.25 o
  -7   2   1        8.98        9.10      2.17 o
  -6   2   1      133.66      149.30      5.12 o
  -5   2   1      116.98       91.64      3.67 o
  -4   2   1       67.95       67.34      2.18 o
  -3   2   1      324.32      342.48      5.17 o
  -2   2   1     1644.25     1771.74     23.68 o
  -1   2   1     1130.12     1091.75     12.95 o
   0   2   1      144.35      140.98      3.41 o
   1   2   1      313.14      275.75      4.39 o
   2   2   1        1.15        1.59      1.14 o
   3   2   1        4.68       10.05      1.47 o
   4   2   1        0.15       -0.35      1.54 o
   5   2   1      158.33      155.58      5.60 o
   6   2   1        9.98       10.37      2.48 o
   7   2   1        0.99        3.33      2.26 o
   8   2   1      344.54      299.05      9.40 o
   9   2   1        0.07       -2.73      5.24 o
  10   2   1      105.42      120.76      7.77 o
 -13   3   1       66.50       91.31      6.19 o
 -12   3   1        1.52        3.68      3.64 o
 -11   3   1        0.02        1.71      2.30 o
 -10   3   1       11.38       16.72      2.96 o
  -9   3   1      155.30      184.58      8.03 o
  -8   3   1      139.17      125.15      6.30 o
  -7   3   1       11.88        3.58      1.44 o
  -6   3   1       36.80       44.07      2.58 o
  -5   3   1     1449.52     1548.86     19.82 o
  -4   3   1        9.97       10.20      1.65 o
  -3   3   1        1.61        1.01      1.50 o
  -2   3   1    14392.37    14278.69    164.82 o
  -1   3   1     4777.20     4354.64     49.49 o
   0   3   1       41.99       48.94      2.83 o
   1   3   1      235.59      313.09      5.36 o
   2   3   1      186.36      184.12      5.28 o
   3   3   1        6.80        5.98      1.91 o
   4   3   1       14.11       17.26      1.89 o
   5   3   1      790.14      766.99     13.82 o
   6   3   1       11.37       14.79      2.88 o
   7   3   1       46.73       48.23      4.53 o
   8   3   1      157.70      164.64      8.81 o
   9   3   1        0.27       -0.75      3.86 o
  10   3   1        9.81        7.31      5.00 o
 -13   4   1       59.60       60.57      9.63 o
 -12   4   1       88.62       95.36      5.43 o
 -11   4   1       33.58       32.40      9.10 o
 -10   4   1      225.17      221.43      7.27 o
  -9   4   1      384.13      331.28      8.86 o
  -8   4   1        0.07        1.77      1.81 o
  -7   4   1       77.19       79.20      4.10 o
  -6   4   1      227.02      231.61      5.53 o
  -5   4   1      650.90      720.46     13.67 o
  -4   4   1     1088.68      981.94     13.62 o
  -3   4   1     3435.08     3458.05     47.46 o
  -2   4   1     2755.97     2790.11     35.55 o
  -1   4   1       73.41      114.48      4.32 o
   0   4   1        3.91        3.93      1.48 o
   1   4   1       43.39       41.97      2.91 o
   2   4   1      125.22      124.98      4.41 o
   3   4   1      245.97      232.12      6.46 o
   4   4   1      312.13      304.74      6.91 o
   5   4   1      404.26      398.59     11.94 o
   6   4   1       32.09       34.64      4.87 o
   7   4   1      164.64      164.63     12.97 o
   8   4   1        8.88       14.58      5.42 o
   9   4   1       83.02       99.41      9.54 o
 -14   5   1        2.04        2.05      4.90 o
 -13   5   1      119.70      137.61      8.91 o
 -12   5   1       30.81       31.67      5.03 o
 -11   5   1        0.02       -1.02      2.72 o
 -10   5   1       62.11       79.29      5.26 o
  -9   5   1       56.89       71.76      6.39 o
  -8   5   1        6.35        7.10      2.53 o
  -7   5   1      457.44      390.88      8.13 o
  -6   5   1     1891.64     1884.44     32.55 o
  -5   5   1      449.06      475.25     11.87 o
  -4   5   1      336.48      339.99      6.77 o
  -3   5   1     1940.35     2034.05     27.71 o
  -2   5   1       58.13       58.60      3.70 o
  -1   5   1       82.55       71.97      4.30 o
   0   5   1     1150.40     1137.14     17.79 o
   1   5   1        0.53       -0.06      1.90 o
   2   5   1      812.71      759.42     15.25 o
   3   5   1       24.37       19.74      3.10 o
   4   5   1       75.79       81.50      6.10 o
   5   5   1       95.59       93.99      6.46 o
   6   5   1       11.10       15.99      4.38 o
   7   5   1       13.81       15.75      5.59 o
   8   5   1      132.18      119.63     10.44 o
 -14   6   1       20.78       21.16      5.60 o
 -13   6   1        6.11       11.50      4.52 o
 -12   6   1       91.76       80.38      9.51 o
 -11   6   1      116.66      138.80     15.44 o
 -10   6   1      264.39      245.44      9.62 o
  -9   6   1      331.46      310.62     13.98 o
  -8   6   1       92.58       90.66      4.48 o
  -7   6   1      736.26      747.88     20.09 o
  -6   6   1      180.63      179.18      6.90 o
  -5   6   1      299.93      291.90      7.89 o
  -4   6   1        1.59        0.45      2.01 o
  -3   6   1      649.04      577.64     11.89 o
  -2   6   1      106.62      107.86      4.89 o
  -1   6   1      401.97      416.79     10.27 o
   0   6   1      395.96      419.90     11.52 o
   1   6   1       71.18       72.40      4.80 o
   2   6   1       24.16       21.83      3.13 o
   3   6   1        5.93        1.17      2.65 o
   4   6   1      181.83      185.84      7.65 o
   5   6   1        0.31       -3.01      3.01 o
   6   6   1      100.99       84.50      8.79 o
   7   6   1       17.99       13.24      7.17 o
   8   6   1        5.91        6.68      6.30 o
 -14   7   1        1.98        4.15      5.25 o
 -13   7   1       20.98       25.70      6.06 o
 -12   7   1      214.88      204.70     14.22 o
 -11   7   1      134.16      150.28     10.05 o
 -10   7   1      153.83      109.24     11.79 o
  -9   7   1      153.77      144.66      7.00 o
  -8   7   1      125.08      116.43      7.03 o
  -7   7   1      286.81      260.00      9.87 o
  -6   7   1      712.27      695.93     15.48 o
  -5   7   1      246.45      212.74      8.24 o
  -4   7   1      192.53      203.93      9.08 o
  -3   7   1     1707.81     1604.17     23.31 o
  -2   7   1      712.57      781.66     14.16 o
  -1   7   1       80.71       77.99      5.19 o
   0   7   1       42.33       47.48      4.10 o
   1   7   1       60.51       71.46      5.29 o
   2   7   1       62.98       77.36      5.66 o
   3   7   1      471.56      426.81     15.54 o
   4   7   1        7.40       10.44      4.41 o
   5   7   1      106.82      106.75     13.54 o
   6   7   1        0.44       -0.79      4.82 o
   7   7   1       46.33       32.24      8.05 o
 -14   8   1      105.74      102.15     13.49 o
 -13   8   1        4.46        3.08     12.99 o
 -12   8   1        2.33        1.74      4.71 o
 -11   8   1        6.08       10.73      5.27 o
 -10   8   1        1.93        4.93      3.43 o
  -9   8   1      140.51      110.08      8.60 o
  -8   8   1     1107.80     1130.47     27.92 o
  -7   8   1       96.70      121.77     16.82 o
  -6   8   1     1110.45     1079.17     20.06 o
  -5   8   1      192.47      174.47      8.04 o
  -4   8   1       23.68       32.02      5.02 o
  -3   8   1      208.57      203.74      7.48 o
  -2   8   1        1.30        0.72      2.83 o
  -1   8   1      181.22      193.92      7.97 o
   0   8   1     1379.72     1397.65     25.57 o
   1   8   1       67.59       69.84      6.58 o
   2   8   1      436.47      419.27     15.24 o
   3   8   1        7.92       11.71      4.25 o
   4   8   1       30.64       39.73      6.52 o
   5   8   1        3.86        4.60      5.80 o
   6   8   1       22.33        8.75      7.22 o
 -14   9   1       13.84       16.32      8.00 o
 -13   9   1        3.07        3.73      6.93 o
 -12   9   1      325.67      308.21     19.80 o
 -11   9   1      195.78      182.09     15.96 o
 -10   9   1       60.62       41.38      9.46 o
  -9   9   1      408.91      392.53     15.79 o
  -8   9   1        0.10       -0.32      4.19 o
  -7   9   1        2.73        4.89      4.52 o
  -6   9   1      295.96      306.21     11.40 o
  -5   9   1      489.62      448.58     13.57 o
  -4   9   1       41.37       32.42      4.59 o
  -3   9   1     1602.27     1528.70     27.55 o
  -2   9   1      202.89      198.43     14.96 o
  -1   9   1       80.37       85.10     11.80 o
   0   9   1      172.29      152.07     10.40 o
   1   9   1       27.82       24.16      5.05 o
   2   9   1      240.06      233.63     11.29 o
   3   9   1      137.63      136.90     10.38 o
   4   9   1      221.98      250.61     13.80 o
   5   9   1        2.76       -6.46      6.46 o
 -14  10   1      126.14      152.44     16.62 o
 -13  10   1       17.99       -0.02      8.17 o
 -12  10   1      144.78      115.14     14.69 o
 -11  10   1       19.56       21.35     15.72 o
 -10  10   1      174.49      163.33     14.68 o
  -9  10   1        5.06        2.78      5.26 o
  -8  10   1       64.01       53.54      9.99 o
  -7  10   1       29.29       40.32      8.30 o
  -6  10   1        7.12       12.30      5.17 o
  -5  10   1     1112.92     1134.84     37.45 o
  -4  10   1      195.25      197.33     11.24 o
  -3  10   1      368.10      388.77     23.06 o
  -2  10   1       51.06       41.52      7.44 o
  -1  10   1      164.01      175.95     11.51 o
   0  10   1      196.83      218.31     17.67 o
   1  10   1      110.85      118.61      9.02 o
   2  10   1       91.28      102.56      8.85 o
   3  10   1       70.43       88.99      9.26 o
   4  10   1      119.44      112.84     10.76 o
 -14  11   1      228.78      234.50     31.15 o
 -13  11   1       59.97       69.38     13.05 o
 -12  11   1      117.65      112.79     15.83 o
 -11  11   1        0.04       -3.87     14.46 o
 -10  11   1       83.52       92.10     11.81 o
  -9  11   1        2.96        0.96      6.64 o
  -8  11   1       96.29       96.34     12.04 o
  -7  11   1      264.51      273.14     15.37 o
  -6  11   1       18.42       18.40      6.11 o
  -5  11   1       21.15       24.11      8.01 o
  -4  11   1      149.61      172.37     15.19 o
  -3  11   1       83.06       93.97     18.12 o
  -2  11   1       78.40       45.87      9.35 o
  -1  11   1       51.29       36.49     13.17 o
   0  11   1      267.96      259.31     16.28 o
   1  11   1      168.09      150.92     11.53 o
   2  11   1       14.63       19.14      6.71 o
   3  11   1       11.48        4.28      7.03 o
 -13  12   1       25.25       19.28     10.95 o
 -12  12   1       12.99       14.09      9.66 o
 -11  12   1       29.39       43.94     11.83 o
 -10  12   1      148.31      133.96     15.52 o
  -9  12   1        6.59        9.86      7.19 o
  -8  12   1      221.99      217.32     17.77 o
  -7  12   1      101.43       74.53     13.24 o
  -6  12   1        0.09       -1.13      6.29 o
  -5  12   1      134.48      144.93     27.26 o
  -4  12   1       16.41        3.40     11.13 o
  -3  12   1       58.49       65.24     13.86 o
  -2  12   1      775.39      784.08     27.14 o
  -1  12   1      148.17      158.29     13.91 o
   0  12   1       52.74       36.19      7.23 o
   1  12   1       13.10       14.05      6.63 o
 -12  13   1        0.91       16.32     14.34 o
 -11  13   1      172.29      158.32     27.86 o
 -10  13   1       66.23       51.52     18.97 o
  -9  13   1        9.28       16.54     14.69 o
  -8  13   1      146.59      150.05     19.22 o
  -7  13   1       58.51       66.79     11.77 o
  -6  13   1        1.25        6.55     19.35 o
  -5  13   1      165.50      213.10     23.97 o
  -4  13   1       31.17       47.12     13.89 o
  -3  13   1        6.43       -5.27      9.31 o
  -2  13   1       18.61       11.27      8.06 o
  -1  13   1       19.40       14.28      9.09 o
   0  13   1       23.13       15.72      7.39 o
 -11  14   1       29.09       25.55     13.26 o
 -10  14   1       88.09       62.90     16.01 o
  -9  14   1        0.75       -3.72      9.18 o
  -8  14   1       43.52       29.10     18.48 o
  -7  14   1      171.50      190.53     24.44 o
  -6  14   1        3.10       10.52     11.16 o
  -5  14   1        0.09       -7.56      7.56 o
  -4  14   1       52.40       56.67     15.15 o
  -3  14   1       18.79       15.27      9.50 o
  -2  14   1      133.97      138.04     16.81 o
 -10  15   1       61.53       21.68     18.57 o
  -9  15   1       34.89       43.23     21.23 o
  -8  15   1        0.28       -3.86     13.54 o
  -7  15   1        0.27        4.33     12.33 o
  -6  15   1        0.22      -10.59     10.77 o
  -5  15   1       12.57       10.67     16.82 o
   5 -15   2        3.23       15.51     12.76 o
   6 -15   2       64.02       44.25     28.62 o
   7 -15   2        0.24        0.53     11.30 o
   8 -15   2      237.79      247.54     27.00 o
   9 -15   2        5.26       -6.61     10.30 o
   2 -14   2       33.40       27.01     12.92 o
   3 -14   2       98.15      137.41     26.99 o
   4 -14   2       40.83       51.25     15.46 o
   5 -14   2       38.87       31.88     13.44 o
   6 -14   2       69.54      101.69     21.21 o
   7 -14   2      228.57      254.71     26.27 o
   8 -14   2      169.40      176.29     18.06 o
   9 -14   2       16.99        6.39     11.75 o
  10 -14   2       44.49       -2.07     12.74 o
  11 -14   2       53.86        4.91     13.99 o
   0 -13   2       86.32       82.42     24.10 o
   1 -13   2       17.94       26.66     10.04 o
   2 -13   2       23.85       24.38     12.41 o
   3 -13   2       18.72       23.08     10.51 o
   4 -13   2        3.87       11.37     14.40 o
   5 -13   2        0.30       -7.87      8.59 o
   6 -13   2      605.90      592.29     27.73 o
   7 -13   2       30.57        6.61      7.03 o
   8 -13   2       19.50       13.26      7.88 o
   9 -13   2        4.38        3.86      8.59 o
  10 -13   2        0.30        6.40      9.18 o
  11 -13   2      146.30      146.30     19.92 o
  12 -13   2      201.51      209.18     29.69 o
  -2 -12   2       33.79       40.12      9.23 o
  -1 -12   2        5.16       17.49      7.44 o
   0 -12   2        0.13        0.82      6.28 o
   1 -12   2      183.78      186.24     17.67 o
   2 -12   2       34.41       27.87     13.66 o
   3 -12   2      467.11      451.84     33.35 o
   4 -12   2      115.65      138.28     18.47 o
   5 -12   2       21.19       11.65      7.33 o
   6 -12   2       10.27       12.06      6.97 o
   7 -12   2        2.95        2.54      5.53 o
   8 -12   2       56.73       64.72     13.41 o
   9 -12   2      346.08      401.62     23.02 o
  10 -12   2      146.85      137.20     17.80 o
  11 -12   2       23.20       22.07     10.74 o
  12 -12   2       71.62       62.70     28.16 o
  -3 -11   2      121.13      124.53     15.08 o
  -2 -11   2       50.49       51.38     12.14 o
  -1 -11   2        0.32        4.21      5.98 o
   0 -11   2       80.01      106.29     12.72 o
   1 -11   2       58.59       61.44     10.73 o
   2 -11   2       92.36      107.75     12.99 o
   3 -11   2       12.40        5.83      7.59 o
   4 -11   2       21.72       24.20      9.94 o
   5 -11   2       38.32       43.04      7.83 o
   6 -11   2     1331.67     1382.48     36.25 o
   7 -11   2      209.63      193.65     13.30 o
   8 -11   2       20.38       26.89      6.80 o
   9 -11   2       76.22       81.97     11.20 o
  10 -11   2      221.09      212.38     19.40 o
  11 -11   2       34.80       22.16      9.49 o
  12 -11   2       87.47       80.69     13.67 o
  13 -11   2       23.82        6.37      9.29 o
  -5 -10   2      110.53      136.89     18.73 o
  -4 -10   2        4.28        6.23      6.04 o
  -3 -10   2       83.55       97.82      8.88 o
  -2 -10   2      191.98      191.76     13.10 o
  -1 -10   2       95.14       82.92      8.87 o
   0 -10   2       56.58       41.26      7.76 o
   1 -10   2        4.42       -2.03      4.87 o
   2 -10   2        0.45        5.96      4.56 o
   3 -10   2       74.18       85.23      8.15 o
   4 -10   2      509.20      535.37     19.63 o
   5 -10   2      260.13      250.97     20.49 o
   6 -10   2      401.91      402.97     17.00 o
   7 -10   2       44.39       43.91      7.15 o
   8 -10   2        7.57       14.44      5.15 o
   9 -10   2      179.80      151.72     20.49 o
  10 -10   2       21.34       20.49      8.61 o
  11 -10   2      108.19      120.30     14.61 o
  12 -10   2        0.05       -5.39      6.29 o
  13 -10   2       41.35       23.91     17.06 o
  -6  -9   2       17.13       12.66      7.70 o
  -5  -9   2      171.90      176.42     11.96 o
  -4  -9   2        0.14       -2.34      4.70 o
  -3  -9   2      128.65      127.94      9.15 o
  -2  -9   2       11.42       10.23      5.20 o
  -1  -9   2      248.25      227.51     12.35 o
   0  -9   2        8.38        1.39      4.84 o
   1  -9   2      256.28      240.80     13.46 o
   2  -9   2        0.81        1.81      3.62 o
   3  -9   2        7.14        3.84      3.47 o
   4  -9   2     1005.99     1013.05     20.52 o
   5  -9   2      393.76      400.25     12.80 o
   6  -9   2       88.35       83.45      9.00 o
   7  -9   2      772.96      718.86     19.17 o
   8  -9   2       17.23       16.22      5.45 o
   9  -9   2      401.01      365.60     17.33 o
  10  -9   2      286.48      281.61     43.02 o
  11  -9   2       22.91       18.73      9.15 o
  12  -9   2        0.64       -4.07      7.84 o
  13  -9   2        0.45       12.81      7.48 o
  -7  -8   2        3.37        3.63      7.12 o
  -6  -8   2        0.44        1.99      6.45 o
  -5  -8   2       13.05       11.77      5.36 o
  -4  -8   2        4.78        0.54      4.07 o
  -3  -8   2      116.15      118.12      8.95 o
  -2  -8   2      584.18      515.86     16.70 o
  -1  -8   2      287.55      314.24     14.72 o
   0  -8   2      587.05      553.49     13.99 o
   1  -8   2      113.91      139.94      8.71 o
   2  -8   2      160.97      204.95      8.02 o
   3  -8   2     1391.00     1428.49     25.06 o
   4  -8   2      614.91      690.69     15.16 o
   5  -8   2      165.25      167.77      7.31 o
   6  -8   2      349.17      357.34     12.17 o
   7  -8   2      605.53      619.97     16.39 o
   8  -8   2       22.18       25.14      5.43 o
   9  -8   2      487.44      479.57     20.53 o
  10  -8   2       61.69       65.73      9.12 o
  11  -8   2        1.68       -3.12      4.55 o
  12  -8   2        9.56        8.84      5.70 o
  13  -8   2       83.32       54.08      8.09 o
  -8  -7   2       10.65        5.39      6.81 o
  -7  -7   2        0.87       -0.34      5.34 o
  -6  -7   2        3.16        2.37      4.46 o
  -5  -7   2      300.60      298.25     12.91 o
  -4  -7   2      132.88      130.42      8.18 o
  -3  -7   2       72.21       59.18      6.54 o
  -2  -7   2      205.78      195.10      8.48 o
  -1  -7   2        6.13        0.11      3.29 o
   0  -7   2        8.69        6.24      2.93 o
   1  -7   2     1169.10     1231.22     21.47 o
   2  -7   2      391.60      428.82     10.41 o
   3  -7   2      528.95      550.96     13.57 o
   4  -7   2     1872.06     1787.92     34.14 o
   5  -7   2      254.05      263.98      9.45 o
   6  -7   2       69.75       62.28      4.57 o
   7  -7   2      392.33      400.59     10.98 o
   8  -7   2        7.02       15.58      3.73 o
   9  -7   2       11.48       14.48      4.85 o
  10  -7   2      707.14      672.15     46.90 o
  11  -7   2        0.02        3.02      4.19 o
  12  -7   2       12.28       12.18      5.08 o
  13  -7   2       43.21       51.80      7.10 o
  -8  -6   2        2.92       15.71      6.31 o
  -7  -6   2      361.69      349.15     16.52 o
  -6  -6   2      137.74      129.64      8.26 o
  -5  -6   2       60.90       60.39      5.67 o
  -4  -6   2      239.13      236.39      8.92 o
  -3  -6   2      501.56      489.04     12.61 o
  -2  -6   2        2.60        7.80      2.60 o
  -1  -6   2        3.34        0.60      2.29 o
   0  -6   2      145.37      135.01      6.23 o
   1  -6   2      687.69      601.33     14.06 o
   2  -6   2      480.97      468.51      9.63 o
   3  -6   2      804.41      757.49     12.80 o
   4  -6   2      332.54      342.53      7.62 o
   5  -6   2      216.08      201.76      6.59 o
   6  -6   2       94.77       94.80      5.03 o
   7  -6   2      174.46      190.33      5.98 o
   8  -6   2        6.39        3.81      2.65 o
   9  -6   2      540.08      548.55     18.16 o
  10  -6   2       46.77       55.74      5.07 o
  11  -6   2       68.63       59.09     13.46 o
  12  -6   2        5.22        5.39      5.25 o
  13  -6   2        7.54        6.05      4.37 o
  -9  -5   2      197.11      249.61     14.62 o
  -8  -5   2      131.53      165.18     11.77 o
  -7  -5   2      450.98      440.78     16.84 o
  -6  -5   2      204.95      208.37      8.48 o
  -5  -5   2        4.41        9.65      3.06 o
  -4  -5   2       27.06       28.52      3.51 o
  -3  -5   2       11.02        5.39      2.57 o
  -2  -5   2      308.75      302.70      8.94 o
  -1  -5   2       72.97       65.97      7.30 o
   0  -5   2      244.61      305.21      8.20 o
   1  -5   2     1951.97     2210.89     28.45 o
   2  -5   2      113.27      126.05      5.82 o
   3  -5   2      148.81      142.19      4.64 o
   4  -5   2        0.04       -0.84      1.80 o
   5  -5   2     1330.67     1357.39     22.21 o
   6  -5   2      512.51      493.26     10.10 o
   7  -5   2      470.58      510.48     11.56 o
   8  -5   2       39.57       50.64      4.03 o
   9  -5   2      322.81      316.47      8.35 o
  10  -5   2       37.09       34.53      3.57 o
  11  -5   2      141.86      145.57      6.12 o
  12  -5   2        5.69        3.11      2.71 o
  13  -5   2       94.25       71.91      9.31 o
 -10  -4   2       23.60       23.43      7.79 o
  -9  -4   2        3.76        2.32      5.08 o
  -8  -4   2       18.35       18.33      4.99 o
  -7  -4   2      506.11      502.27     14.98 o
  -6  -4   2      236.96      210.23      7.63 o
  -5  -4   2       98.67       94.04      4.89 o
  -4  -4   2      305.91      283.82      7.42 o
  -3  -4   2       29.97       14.95      2.49 o
  -2  -4   2       37.68       47.65      3.18 o
  -1  -4   2       90.89      106.23      4.18 o
   0  -4   2       36.51       45.83      3.05 o
   1  -4   2     1968.99     2124.63     28.16 o
   2  -4   2     5016.57     5229.02     63.22 o
   3  -4   2      233.81      264.44      5.56 o
   4  -4   2      214.75      222.09      6.06 o
   5  -4   2     1560.81     1642.57     24.58 o
   6  -4   2      212.24      206.59      5.92 o
   7  -4   2      525.79      531.42     11.75 o
   8  -4   2       92.77       92.83      6.44 o
   9  -4   2       49.62       56.76      4.28 o
  10  -4   2      117.68      118.74      7.03 o
 -11  -3   2        4.48       10.91      6.36 o
 -10  -3   2       75.38       62.02      8.04 o
  -9  -3   2      163.79      171.89      9.36 o
  -8  -3   2       41.70       45.99      7.34 o
  -7  -3   2     1204.67     1116.44     22.75 o
  -6  -3   2      464.66      443.57     10.66 o
  -5  -3   2       61.98       52.21      3.14 o
  -4  -3   2        0.20        0.71      1.83 o
  -3  -3   2      897.27      930.28     13.81 o
  -2  -3   2      764.81      791.28     11.80 o
  -1  -3   2     3728.12     3967.40     48.70 o
   0  -3   2     2564.57     2890.56     34.14 o
   1  -3   2     5946.26     6164.31     73.05 o
   2  -3   2      214.01      205.89      4.55 o
   3  -3   2      604.40      637.99      8.97 o
   4  -3   2      601.38      686.70     11.13 o
   5  -3   2      366.54      363.84     13.38 o
   6  -3   2        9.35       15.25      2.39 o
   7  -3   2        3.93        1.78      2.02 o
   8  -3   2       86.61       79.14     12.16 o
   9  -3   2        0.03       -5.68      5.68 o
  10  -3   2      104.44      115.93     20.35 o
  11  -3   2        0.72       -3.20     10.86 o
  12  -3   2       11.24       -7.17     12.95 o
 -11  -2   2       37.49       27.53      5.68 o
 -10  -2   2       63.68       72.88      6.71 o
  -9  -2   2       11.89       11.56      3.97 o
  -8  -2   2        2.41       -2.55      2.55 o
  -7  -2   2       31.13       18.30      3.26 o
  -6  -2   2       22.74       15.87      2.68 o
  -5  -2   2       84.48       83.45      4.87 o
  -4  -2   2      125.26      120.45      3.75 o
  -3  -2   2      280.51      318.41      6.22 o
  -2  -2   2       89.46      114.60      3.37 o
  -1  -2   2      762.64      744.55     11.95 o
   0  -2   2     5066.88     4918.95     52.21 o
   1  -2   2      280.82      310.63      6.56 o
   2  -2   2       59.58       61.58      1.76 o
   3  -2   2       58.83       73.25      2.20 o
   4  -2   2     1195.54     1310.92     21.72 o
   5  -2   2     1817.58     1716.86     49.05 o
   6  -2   2      129.98       92.66     19.21 o
   7  -2   2       71.96       75.11     14.56 o
   8  -2   2        2.75       -5.02      5.44 o
   9  -2   2      152.15      168.38     18.12 o
  10  -2   2       27.39       22.00     13.40 o
  11  -2   2      123.57      116.61     18.56 o
  12  -2   2        2.00        1.74     10.31 o
 -12  -1   2       57.42       67.20      6.90 o
 -11  -1   2       39.88       46.41      7.96 o
 -10  -1   2        6.04       18.61      4.26 o
  -9  -1   2       91.75       92.68      6.24 o
  -8  -1   2      315.68      270.72      8.07 o
  -7  -1   2       92.13       81.40      4.61 o
  -6  -1   2      350.65      302.12      6.94 o
  -5  -1   2       10.20       15.11      1.70 o
  -4  -1   2     2067.26     1920.66     22.48 o
  -3  -1   2      444.76      515.69      6.59 o
  -2  -1   2     1293.47     1239.71     13.96 o
  -1  -1   2      515.26      408.97      7.03 o
   0  -1   2     4947.34     4916.87     54.29 o
   1  -1   2     4849.77     4850.61     50.55 o
   2  -1   2     1159.57     1154.44     15.90 o
   3  -1   2      245.53      218.61      8.28 o
   4  -1   2     2269.64     2530.86    101.18 o
   5  -1   2        8.87        7.70      4.16 o
   6  -1   2      205.06      269.36     14.63 o
   7  -1   2       75.58       88.42     10.24 o
   8  -1   2      121.28      130.27     15.73 o
   9  -1   2      100.52      109.68     15.46 o
  10  -1   2       27.07       10.84      9.37 o
  11  -1   2       71.55       61.15     14.91 o
  12  -1   2       10.98       29.01     13.14 o
 -12   0   2       15.52       18.24      4.89 o
 -11   0   2       10.15        5.71      3.71 o
 -10   0   2       16.18       14.35      3.18 o
  -9   0   2        1.90        4.06      2.60 o
  -8   0   2       40.20       53.52      4.14 o
  -7   0   2      517.28      567.75     12.43 o
  -6   0   2      244.32      212.48      5.22 o
  -5   0   2     1107.10     1241.56     17.14 o
  -4   0   2       31.21       47.88      1.75 o
  -3   0   2     2018.03     2045.35     19.85 o
  -2   0   2      832.59      885.74      9.27 o
  -1   0   2     2748.31     2688.75     28.84 o
   0   0   2    13148.67    12893.03    115.60 o
   1   0   2      131.95      121.78      2.33 o
   2   0   2      295.05      208.13      5.08 o
   3   0   2      298.27      293.35      6.60 o
   4   0   2        5.41       12.05      4.90 o
   5   0   2      755.15      675.60     22.33 o
   6   0   2     2620.44     2453.08     72.74 o
   7   0   2       90.89       73.77      4.31 o
   8   0   2       89.06       97.24      8.60 o
   9   0   2      137.34      152.71      7.15 o
  10   0   2       14.84        6.59      3.72 o
  11   0   2        0.33       -3.73      5.42 o
 -13   1   2       74.56      105.26      7.51 o
 -12   1   2      131.62      140.56     10.57 o
 -11   1   2      137.61      133.40      7.43 o
 -10   1   2        2.95        5.94      2.69 o
  -9   1   2      476.32      456.09      9.88 o
  -8   1   2      278.34      246.66      6.48 o
  -7   1   2        0.38       -0.25      1.41 o
  -6   1   2       24.63       24.65      1.99 o
  -5   1   2     3827.70     3915.60     44.82 o
  -4   1   2     1422.69     1205.77     12.94 o
  -3   1   2    18452.92    19114.80    164.08 o
  -2   1   2     2881.37     2546.86     29.81 o
  -1   1   2     2124.36     2303.41     23.59 o
   0   1   2     8751.84     8773.82     79.43 o
   1   1   2       25.38       17.17      1.22 o
   2   1   2       24.50       30.55      1.65 o
   3   1   2     2693.96     2676.43     38.93 o
   4   1   2      530.16      547.40     11.04 o
   5   1   2     1297.44     1326.81     22.41 o
   6   1   2      246.94      232.77     11.26 o
   7   1   2       47.98       51.52      3.66 o
   8   1   2       53.56       62.50      4.99 o
   9   1   2       76.44       62.91      6.42 o
  10   1   2       47.22       53.40      5.02 o
  11   1   2       36.35       39.32      5.16 o
 -13   2   2       48.71       54.97      5.90 o
 -12   2   2       95.70       93.78      6.36 o
 -11   2   2       28.82       24.77      3.80 o
 -10   2   2        0.01        0.94      2.24 o
  -9   2   2        6.15        3.29      3.33 o
  -8   2   2      106.98       86.21      3.57 o
  -7   2   2       16.78       18.87      2.78 o
  -6   2   2     1056.21     1088.46     16.13 o
  -5   2   2     1582.37     1702.81     19.43 o
  -4   2   2      359.94      376.97      5.54 o
  -3   2   2      605.54      711.06      9.04 o
  -2   2   2     1242.90     1083.36     15.78 o
  -1   2   2      138.95      145.13      3.82 o
   0   2   2     1894.32     1894.38     19.58 o
   1   2   2      340.91      320.13      5.30 o
   2   2   2        2.63        1.97      1.56 o
   3   2   2      325.59      351.45      6.17 o
   4   2   2       83.43       81.60      4.90 o
   5   2   2       60.04       60.58      3.95 o
   6   2   2      777.50      807.81     15.11 o
   7   2   2      136.95      146.95      6.02 o
   8   2   2       20.78       21.59      3.24 o
   9   2   2      186.95      194.15     12.99 o
  10   2   2        7.31        6.08      5.86 o
 -13   3   2      134.85      145.35      8.34 o
 -12   3   2        1.87       -1.05      3.28 o
 -11   3   2       52.50       59.77      7.26 o
 -10   3   2       32.57       27.43      3.29 o
  -9   3   2      103.35      117.64      6.90 o
  -8   3   2      381.46      362.87      8.33 o
  -7   3   2      294.51      292.86      6.78 o
  -6   3   2      820.85      766.53     11.30 o
  -5   3   2       40.07       52.18      2.46 o
  -4   3   2       20.45       26.56      2.45 o
  -3   3   2      201.78      233.41      5.85 o
  -2   3   2      249.04      252.93      6.11 o
  -1   3   2      686.54      672.25     11.52 o
   0   3   2      600.92      585.58      8.33 o
   1   3   2       48.18       38.39      2.80 o
   2   3   2      635.86      666.67     10.54 o
   3   3   2        1.81        0.30      1.55 o
   4   3   2       10.09       13.98      2.49 o
   5   3   2      126.58      131.13      5.89 o
   6   3   2      175.37      176.85     12.61 o
   7   3   2      139.61      135.23      6.88 o
   8   3   2       14.84       10.41      4.57 o
   9   3   2       42.80       47.90      7.83 o
  10   3   2        3.07        3.48      4.97 o
 -14   4   2        0.02       -1.07      3.73 o
 -13   4   2       88.09      125.61      8.44 o
 -12   4   2        1.51       -0.70      3.50 o
 -11   4   2      263.09      272.65      9.19 o
 -10   4   2       62.94       69.23      4.79 o
  -9   4   2      515.24      468.56     10.38 o
  -8   4   2       39.73       43.77      5.84 o
  -7   4   2      487.70      482.52      8.86 o
  -6   4   2       87.10      113.05      4.33 o
  -5   4   2      938.73     1072.96     18.29 o
  -4   4   2      222.17      262.37      8.31 o
  -3   4   2      352.42      306.80      7.35 o
  -2   4   2     2152.19     2090.48     27.83 o
  -1   4   2       47.10       64.63      3.55 o
   0   4   2       49.62       41.01      2.71 o
   1   4   2       56.28       66.13      3.79 o
   2   4   2       12.18        6.05      2.52 o
   3   4   2      449.39      476.10      8.89 o
   4   4   2      417.01      415.73      9.03 o
   5   4   2       89.82       91.11      5.81 o
   6   4   2       25.92       26.24      4.31 o
   7   4   2        7.47        9.69      5.14 o
   8   4   2        1.87        6.46      4.54 o
   9   4   2       45.55       34.03      7.03 o
 -14   5   2      136.76      143.14      9.53 o
 -13   5   2       68.90       95.28      7.78 o
 -12   5   2        0.38       -1.62      3.52 o
 -11   5   2       32.17       32.39      4.35 o
 -10   5   2        4.51        6.51      3.22 o
  -9   5   2        0.97        3.29      2.45 o
  -8   5   2      154.62      159.21      4.94 o
  -7   5   2      917.08      960.26     17.42 o
  -6   5   2     1095.09     1030.85     18.54 o
  -5   5   2     2080.22     2097.16     30.34 o
  -4   5   2        5.23       11.50      2.15 o
  -3   5   2      705.82      725.19     12.73 o
  -2   5   2       41.92       43.66      3.48 o
  -1   5   2      488.10      478.87     10.52 o
   0   5   2     2095.10     2102.48     27.34 o
   1   5   2      599.74      580.16     10.48 o
   2   5   2       29.18       40.92      3.60 o
   3   5   2      642.46      637.89     19.71 o
   4   5   2      285.27      307.65     11.15 o
   5   5   2       24.22       20.30      4.08 o
   6   5   2       20.66       10.57      3.95 o
   7   5   2      220.82      213.20     19.09 o
   8   5   2       13.73       20.95      6.50 o
 -14   6   2        2.66        2.44      5.00 o
 -13   6   2       23.08       32.71      6.25 o
 -12   6   2      115.74      108.62      8.69 o
 -11   6   2      315.81      318.62     13.58 o
 -10   6   2       95.15      101.18      6.94 o
  -9   6   2      202.31      192.23      6.64 o
  -8   6   2      399.31      377.85      9.99 o
  -7   6   2        0.62        3.36      2.92 o
  -6   6   2      199.21      195.67      7.36 o
  -5   6   2       57.20       74.21      4.56 o
  -4   6   2      199.02      207.30      7.14 o
  -3   6   2      262.70      300.43      7.99 o
  -2   6   2     2239.24     2272.14     31.84 o
  -1   6   2        0.33        0.20      2.21 o
   0   6   2       55.38       63.60      4.16 o
   1   6   2       69.77       65.69      4.38 o
   2   6   2      302.90      292.26      9.10 o
   3   6   2      225.20      220.45      8.37 o
   4   6   2       90.88       90.09      5.89 o
   5   6   2      170.70      148.15     10.79 o
   6   6   2        2.54       -5.54      5.54 o
   7   6   2      158.74      149.21     11.76 o
 -14   7   2       84.97       75.27     10.79 o
 -13   7   2       87.24       97.47     12.70 o
 -12   7   2       34.48       35.87      6.56 o
 -11   7   2      238.97      219.57     23.70 o
 -10   7   2       53.58       57.07     13.50 o
  -9   7   2        0.54        4.59      3.11 o
  -8   7   2        0.36        3.74      3.15 o
  -7   7   2        2.46        2.99      3.04 o
  -6   7   2        0.41        6.13      2.75 o
  -5   7   2       91.67       68.40      4.98 o
  -4   7   2     1986.37     2025.56     29.70 o
  -3   7   2      140.19      174.41      6.90 o
  -2   7   2      375.10      396.08     10.77 o
  -1   7   2      204.93      208.16      7.58 o
   0   7   2      855.01      848.95     16.15 o
   1   7   2      303.38      311.68     10.02 o
   2   7   2        6.87        8.01      4.16 o
   3   7   2       95.58       87.52      6.82 o
   4   7   2       25.33       18.07      5.47 o
   5   7   2      402.51      402.61     18.96 o
   6   7   2       40.79       48.06      8.43 o
   7   7   2       13.97        8.59      7.79 o
 -14   8   2       40.64       45.32     26.93 o
 -13   8   2       75.49       69.07     10.87 o
 -12   8   2       41.51       52.92      9.90 o
 -11   8   2       65.72       67.83     11.92 o
 -10   8   2      137.52      151.04      9.24 o
  -9   8   2      146.78      159.40     10.06 o
  -8   8   2      282.71      315.30     15.47 o
  -7   8   2      494.40      461.45     14.23 o
  -6   8   2       48.90       44.92      4.94 o
  -5   8   2       49.64       47.69      6.35 o
  -4   8   2      188.57      181.15      7.11 o
  -3   8   2       46.13       58.83      6.69 o
  -2   8   2       70.15       81.66      6.10 o
  -1   8   2      382.33      362.85     10.61 o
   0   8   2       67.02       62.51      6.76 o
   1   8   2      857.70      800.68     18.45 o
   2   8   2        9.03       11.36      4.14 o
   3   8   2      112.94      123.41      9.60 o
   4   8   2        0.74        2.80      4.59 o
   5   8   2        0.06        9.42      6.13 o
   6   8   2        2.35        4.24      6.68 o
 -14   9   2       22.83       26.91      9.22 o
 -13   9   2      131.78      154.60     15.41 o
 -12   9   2        0.06        2.80      8.48 o
 -11   9   2      188.54      171.44     10.77 o
 -10   9   2      190.37      190.81     13.55 o
  -9   9   2       22.92       16.21      6.60 o
  -8   9   2      170.15      173.13     13.09 o
  -7   9   2       17.06        9.33      4.85 o
  -6   9   2        6.70        0.17      2.98 o
  -5   9   2      139.85      112.05      8.05 o
  -4   9   2     1376.09     1332.06     25.03 o
  -3   9   2       64.63       80.76      6.95 o
  -2   9   2     1079.39     1083.00     48.92 o
  -1   9   2      550.74      526.09     16.87 o
   0   9   2        3.25       -0.93      4.76 o
   1   9   2      108.12       98.76      9.30 o
   2   9   2      106.22      104.54      8.37 o
   3   9   2        0.65       -0.45      4.66 o
   4   9   2       45.00       55.81      7.64 o
   5   9   2       93.69       87.04     11.86 o
 -14  10   2       70.65       69.66     13.00 o
 -13  10   2      129.83      122.25     15.61 o
 -12  10   2       40.47       51.31     11.09 o
 -11  10   2        6.08        4.27      7.08 o
 -10  10   2        3.43       -0.20      5.21 o
  -9  10   2      222.23      241.33     16.16 o
  -8  10   2       31.59       32.76      7.92 o
  -7  10   2      112.03      119.21     18.78 o
  -6  10   2       34.95       28.91      6.57 o
  -5  10   2        1.67        1.09      4.05 o
  -4  10   2        3.61        6.91      4.69 o
  -3  10   2      258.46      264.70     14.98 o
  -2  10   2       41.42       32.93      6.22 o
  -1  10   2       38.73       46.03      6.96 o
   0  10   2       83.72       78.98      7.49 o
   1  10   2        6.03       -3.70      3.70 o
   2  10   2      133.83      145.88     10.17 o
   3  10   2        3.46        2.90      5.17 o
 -14  11   2        3.56       15.77      9.57 o
 -13  11   2      179.01      164.31     18.58 o
 -12  11   2        8.71        9.35      6.41 o
 -11  11   2        9.53       29.72      9.80 o
 -10  11   2        1.75       -2.95      5.81 o
  -9  11   2       47.39       64.35     10.76 o
  -8  11   2      111.62      112.62     12.86 o
  -7  11   2      257.67      235.01     23.93 o
  -6  11   2      265.75      266.44     18.86 o
  -5  11   2       23.93       18.11      7.42 o
  -4  11   2      178.95      164.12     16.31 o
  -3  11   2      124.99      109.02     15.36 o
  -2  11   2      116.35      108.29     10.99 o
  -1  11   2      860.37      785.81     26.11 o
   0  11   2       77.45       83.43     11.44 o
   1  11   2       99.14       84.33      9.19 o
   2  11   2       16.15        1.26      5.92 o
 -13  12   2        0.18       14.58     10.06 o
 -12  12   2      149.54      138.83     35.02 o
 -11  12   2      214.65      204.39     21.23 o
 -10  12   2      171.19      192.55     17.09 o
  -9  12   2      212.85      246.23     34.87 o
  -8  12   2       35.18       33.57     11.01 o
  -7  12   2      150.97      187.01     20.14 o
  -6  12   2        0.03        6.16      7.01 o
  -5  12   2       78.58       68.58     14.40 o
  -4  12   2      234.91      242.75     44.35 o
  -3  12   2       97.73      116.75     15.48 o
  -2  12   2       41.08       34.12      8.35 o
  -1  12   2      144.77      155.86     12.56 o
   0  12   2        0.02       -1.97      7.22 o
   1  12   2        0.52       -5.43      5.43 o
 -13  13   2      242.52      317.16     27.44 o
 -12  13   2      317.16      365.64     30.61 o
 -11  13   2        6.28        4.36     10.18 o
 -10  13   2        0.28        8.67      9.67 o
  -9  13   2        1.49       -7.06     14.08 o
  -8  13   2        2.91        1.15      9.44 o
  -7  13   2      107.99      139.88     28.89 o
  -6  13   2      900.14      954.20     70.63 o
  -5  13   2       75.27       68.79     15.59 o
  -4  13   2      145.32      157.21     21.60 o
  -3  13   2        3.86       -3.30      9.91 o
  -2  13   2        0.52        9.39      8.23 o
  -1  13   2       15.73        3.97      6.71 o
 -11  14   2       51.50       45.32     14.47 o
 -10  14   2      109.44       90.43     17.38 o
  -9  14   2      174.19      214.75     24.34 o
  -8  14   2       30.76       43.96     21.58 o
  -7  14   2      216.17      316.67     42.41 o
  -6  14   2       16.45       11.28     12.09 o
  -5  14   2       38.62       14.76     11.69 o
  -4  14   2       19.73        8.06      8.90 o
  -3  14   2       14.57       29.79     10.42 o
  -9  15   2       13.92       11.64     16.95 o
  -8  15   2        1.00      -11.47     14.76 o
  -7  15   2       22.53       29.50     21.13 o
  -6  15   2      145.46      111.69     20.93 o
   5 -15   3        1.36       18.41     12.87 o
   6 -15   3        1.71       11.02     11.74 o
   7 -15   3       81.34      103.05     19.30 o
   8 -15   3       34.42       52.30     15.67 o
   2 -14   3       35.89       71.29     16.98 o
   3 -14   3        0.04        5.11     10.44 o
   4 -14   3        0.00       12.42     12.89 o
   5 -14   3       69.35       67.36     16.14 o
   6 -14   3       25.46       27.79     12.32 o
   7 -14   3      203.58      189.38     22.60 o
   8 -14   3        0.14        5.27      8.54 o
   9 -14   3       99.60       89.73     21.67 o
  10 -14   3      181.03      187.04     31.95 o
   0 -13   3       45.73       66.22     13.46 o
   1 -13   3      104.50      124.15     19.52 o
   2 -13   3       39.17       19.63     12.08 o
   3 -13   3        8.67       -0.44      8.85 o
   4 -13   3      194.41      190.66     22.63 o
   5 -13   3       13.54        6.07     10.21 o
   6 -13   3       37.80       44.82     10.74 o
   7 -13   3        0.12        3.06      6.93 o
   8 -13   3       31.28       32.94      9.36 o
   9 -13   3        5.43       -0.30      7.57 o
  10 -13   3       47.37       14.58     24.05 o
  11 -13   3        0.23        8.31     10.49 o
  -2 -12   3      126.96      132.99     13.39 o
  -1 -12   3        0.10       -5.02      6.35 o
   0 -12   3      123.00      105.49     17.59 o
   1 -12   3      169.34      160.65     21.12 o
   2 -12   3      200.92      151.83     35.18 o
   3 -12   3       19.93       13.48     15.65 o
   4 -12   3       51.30       66.43     14.11 o
   5 -12   3      155.93      169.05     15.60 o
   6 -12   3        4.05        7.06      7.80 o
   7 -12   3      170.30      198.04     14.56 o
   8 -12   3       99.89      103.12     11.21 o
   9 -12   3        0.03       -0.84      6.98 o
  10 -12   3      194.14      209.64     21.14 o
  11 -12   3      406.56      420.16     28.42 o
  12 -12   3       26.10       36.40     12.49 o
  -3 -11   3        1.88        7.42      6.19 o
  -2 -11   3       80.71       52.23      8.68 o
  -1 -11   3      416.87      475.08     21.94 o
   0 -11   3      244.38      225.08     17.86 o
   1 -11   3       65.32       75.74     16.22 o
   2 -11   3       31.17       23.39      8.00 o
   3 -11   3        5.88        3.75      6.39 o
   4 -11   3        3.59        1.63      6.25 o
   5 -11   3      558.06      578.23     21.55 o
   6 -11   3        0.43       -2.89      4.67 o
   7 -11   3        0.16       -3.64      4.85 o
   8 -11   3       16.81       11.79      6.25 o
   9 -11   3      281.18      287.90     22.27 o
  10 -11   3       48.98       40.08     10.91 o
  11 -11   3        8.67        1.79     11.25 o
  12 -11   3        2.71        2.43      8.63 o
  -5 -10   3        8.18        7.95      6.69 o
  -4 -10   3      261.71      293.75     15.47 o
  -3 -10   3        0.49        1.40      4.98 o
  -2 -10   3       68.13       71.65     11.94 o
  -1 -10   3       31.59       27.62      6.52 o
   0 -10   3       72.06       71.69      9.18 o
   1 -10   3       78.16       75.29     18.20 o
   2 -10   3      476.07      491.05     18.68 o
   3 -10   3        6.16        5.21      4.44 o
   4 -10   3      220.44      250.72     17.24 o
   5 -10   3      262.99      258.02     21.04 o
   6 -10   3      129.03      129.23     10.64 o
   7 -10   3      156.68      180.44     11.81 o
   8 -10   3       21.46       25.18      6.16 o
   9 -10   3       20.18       27.39      9.01 o
  10 -10   3        0.15       -1.68      5.80 o
  11 -10   3       95.80       72.92     12.19 o
  12 -10   3        2.65        2.18      7.16 o
  13 -10   3        0.23       -7.21      7.21 o
  -6  -9   3      201.93      233.02     16.46 o
  -5  -9   3        3.15       -2.60      5.05 o
  -4  -9   3       60.74       56.07      7.08 o
  -3  -9   3       35.21       23.66      7.42 o
  -2  -9   3       59.63       72.13      8.20 o
  -1  -9   3       17.97       11.72      5.76 o
   0  -9   3      166.37      156.68     11.65 o
   1  -9   3      144.91      136.89      8.98 o
   2  -9   3      480.51      459.83     14.11 o
   3  -9   3       73.60       83.90      6.98 o
   4  -9   3      818.45      779.95     17.39 o
   5  -9   3       14.26       12.32      4.26 o
   6  -9   3      406.53      361.53     13.46 o
   7  -9   3       92.07       87.26      7.50 o
   8  -9   3      248.13      252.02     12.93 o
   9  -9   3        5.11        5.31      6.63 o
  10  -9   3      110.43      142.68     14.38 o
  11  -9   3       15.54       16.26      7.17 o
  12  -9   3       33.07       31.21      9.19 o
  13  -9   3       15.50        5.27      7.38 o
  -7  -8   3      196.04      196.80     15.01 o
  -6  -8   3        3.95        7.59      6.04 o
  -5  -8   3        3.82       -0.07      4.71 o
  -4  -8   3        9.57       10.90      4.93 o
  -3  -8   3       26.20       26.39      7.29 o
  -2  -8   3       12.42       20.72      5.46 o
  -1  -8   3      920.93      904.09     25.76 o
   0  -8   3        8.18        8.84      3.60 o
   1  -8   3       37.33       24.88      4.19 o
   2  -8   3        0.14       -2.64      2.64 o
   3  -8   3      190.82      234.93      8.95 o
   4  -8   3      458.75      446.40     14.62 o
   5  -8   3     1315.12     1294.96     21.48 o
   6  -8   3     1286.88     1231.83     24.09 o
   7  -8   3       77.78       89.06      8.07 o
   8  -8   3      553.19      557.52     15.76 o
   9  -8   3       18.76       18.32      5.67 o
  10  -8   3      158.13      130.50     10.27 o
  11  -8   3       26.22       34.40      8.58 o
  12  -8   3       32.65       30.90      6.94 o
  13  -8   3        0.09        1.18      5.69 o
  -8  -7   3        9.14        0.96      7.87 o
  -7  -7   3       12.32        7.83      7.04 o
  -6  -7   3      194.31      188.85     10.88 o
  -5  -7   3       23.68       22.71      5.12 o
  -4  -7   3      285.51      278.16     11.20 o
  -3  -7   3      100.98      108.89      8.94 o
  -2  -7   3       33.91       31.40      6.38 o
  -1  -7   3       75.23       77.08      5.94 o
   0  -7   3        2.09        2.84      2.63 o
   1  -7   3       70.21       77.96      4.94 o
   2  -7   3      155.32      163.77      6.41 o
   3  -7   3     2396.21     2313.00     32.97 o
   4  -7   3       13.89       10.43      2.92 o
   5  -7   3     2355.59     2296.97     34.42 o
   6  -7   3      376.27      368.91     10.38 o
   7  -7   3       30.01       27.90      4.40 o
   8  -7   3       30.39       25.77      5.11 o
   9  -7   3       55.43       40.26      5.76 o
  10  -7   3      111.24      111.50     11.19 o
  11  -7   3      104.85       88.05      8.12 o
  12  -7   3      188.09      201.32     11.25 o
  13  -7   3        0.02        3.70      4.96 o
  -9  -6   3       12.51        3.22      6.28 o
  -8  -6   3       25.32       26.66      7.05 o
  -7  -6   3       35.03       33.31      7.00 o
  -6  -6   3      172.39      177.65      9.90 o
  -5  -6   3      474.69      462.82     13.50 o
  -4  -6   3        1.67        4.61      3.23 o
  -3  -6   3      452.67      444.43     12.07 o
  -2  -6   3        4.21        8.69      3.05 o
  -1  -6   3      576.09      530.57     12.30 o
   0  -6   3      727.86      734.63     13.25 o
   1  -6   3        1.25        0.64      2.16 o
   2  -6   3       70.05      119.49      5.38 o
   3  -6   3      418.52      415.47     10.94 o
   4  -6   3      236.93      248.74      7.55 o
   5  -6   3      309.20      344.62     10.82 o
   6  -6   3      544.35      518.32     11.71 o
   7  -6   3       88.35      100.34      8.47 o
   8  -6   3      328.78      322.07     10.77 o
   9  -6   3      115.32      142.27     10.02 o
  10  -6   3       13.36       10.20      3.18 o
  11  -6   3       52.46       42.06      5.73 o
  12  -6   3       11.25        9.69      7.03 o
  13  -6   3       26.03       35.81      6.69 o
  -9  -5   3       82.10      109.13     10.80 o
  -8  -5   3       53.25       48.71      7.72 o
  -7  -5   3       58.64       68.02      8.10 o
  -6  -5   3        7.64        8.34      3.85 o
  -5  -5   3      325.99      309.21     13.53 o
  -4  -5   3       14.87       15.28      3.28 o
  -3  -5   3       24.16       17.73      3.05 o
  -2  -5   3      502.90      468.27     10.19 o
  -1  -5   3      154.10      158.30      5.54 o
   0  -5   3     2845.76     2958.63     39.16 o
   1  -5   3     2137.12     2314.72     31.48 o
   2  -5   3      153.91      163.59      7.69 o
   3  -5   3      890.89      815.89     13.51 o
   4  -5   3       85.01       97.17      4.42 o
   5  -5   3     1351.39     1377.64     22.64 o
   6  -5   3     1544.40     1529.14     24.10 o
   7  -5   3      264.75      240.49      7.51 o
   8  -5   3      160.70      171.40      6.83 o
   9  -5   3      129.66       96.11      8.84 o
  10  -5   3        4.77        4.20      2.54 o
  11  -5   3      163.64      169.36      6.80 o
  12  -5   3      205.92      198.22      8.43 o
 -10  -4   3       16.03       17.27      6.50 o
  -9  -4   3       12.13       14.60      5.81 o
  -8  -4   3        0.52       -3.64      3.64 o
  -7  -4   3       25.10       22.75      4.69 o
  -6  -4   3      200.28      201.39      7.39 o
  -5  -4   3      314.72      281.77      7.87 o
  -4  -4   3        3.59        5.43      2.50 o
  -3  -4   3      561.14      562.33     10.63 o
  -2  -4   3        0.15        4.35      1.98 o
  -1  -4   3       95.94      108.73      5.92 o
   0  -4   3      210.48      279.87      6.96 o
   1  -4   3     3042.01     3155.41     40.18 o
   2  -4   3     1350.64     1449.99     20.41 o
   3  -4   3     1025.82     1034.12     15.15 o
   4  -4   3      456.05      480.28      8.87 o
   5  -4   3      328.64      320.31      7.11 o
   6  -4   3      358.67      404.09      9.18 o
   7  -4   3       19.73       19.42      3.68 o
   8  -4   3        8.50       14.07      2.74 o
   9  -4   3      374.51      372.86     21.65 o
  10  -4   3        0.73        1.12      3.24 o
 -11  -3   3       60.42       74.13      9.34 o
 -10  -3   3       43.58       52.35      7.76 o
  -9  -3   3        3.58       13.93      4.64 o
  -8  -3   3      282.50      298.18     11.41 o
  -7  -3   3       72.30       71.34      6.03 o
  -6  -3   3      386.35      366.02      8.50 o
  -5  -3   3       26.56       31.19      3.11 o
  -4  -3   3        0.52        2.80      1.99 o
  -3  -3   3      143.41      151.18      5.11 o
  -2  -3   3      594.51      519.84      9.72 o
  -1  -3   3       29.69       44.57      3.05 o
   0  -3   3     2157.26     2114.56     27.74 o
   1  -3   3     1117.28     1167.67     16.56 o
   2  -3   3     1204.62     1269.06     16.39 o
   3  -3   3      833.86      965.29     13.50 o
   4  -3   3      635.97      678.13     11.34 o
   5  -3   3       12.71       24.08      2.04 o
   6  -3   3      942.03      935.16     21.02 o
   7  -3   3      616.87      566.54     15.45 o
   8  -3   3      308.67      305.75     13.27 o
   9  -3   3       13.80        0.00      9.92 o
  10  -3   3      160.63      198.84     29.95 o
  11  -3   3       39.77       18.50     14.81 o
 -11  -2   3       74.01       68.97      8.59 o
 -10  -2   3      251.43      285.29     16.70 o
  -9  -2   3       70.78       82.56      6.68 o
  -8  -2   3       36.13       31.55      4.11 o
  -7  -2   3        6.87        5.18      2.59 o
  -6  -2   3       44.79       49.23      3.09 o
  -5  -2   3      129.11      116.74      4.09 o
  -4  -2   3     1108.15     1120.33     14.22 o
  -3  -2   3      683.50      742.38     10.64 o
  -2  -2   3       77.06       71.15      3.89 o
  -1  -2   3     2220.61     2306.70     28.51 o
   0  -2   3      567.23      659.45     10.14 o
   1  -2   3      925.05      859.24     11.62 o
   2  -2   3      270.75      296.19      5.19 o
   3  -2   3      136.84      143.78      3.36 o
   4  -2   3       41.88       45.17      3.23 o
   5  -2   3        7.93        7.91      1.86 o
   6  -2   3      543.83      529.86     24.03 o
   7  -2   3      127.37      134.90     24.86 o
   8  -2   3        0.13       -4.52      5.79 o
   9  -2   3        5.45       14.16      8.63 o
  10  -2   3        1.03        9.34      8.54 o
  11  -2   3        6.44       14.90     10.46 o
  12  -2   3       23.32       32.30     14.15 o
 -12  -1   3       26.02       41.80      6.20 o
 -11  -1   3      124.45      123.99      8.01 o
 -10  -1   3        3.10        3.13      3.67 o
  -9  -1   3       11.96       12.48      3.38 o
  -8  -1   3       86.01       90.19      5.14 o
  -7  -1   3       29.09       27.61      3.04 o
  -6  -1   3      397.37      425.96      7.26 o
  -5  -1   3      504.47      516.23      8.84 o
  -4  -1   3        6.31        4.23      1.58 o
  -3  -1   3        0.72       -0.27      1.30 o
  -2  -1   3     1110.53      959.94     13.74 o
  -1  -1   3     3038.17     3215.52     39.22 o
   0  -1   3     2101.49     2095.52     30.28 o
   1  -1   3     2081.48     2027.29     25.60 o
   2  -1   3      587.47      497.64      6.43 o
   3  -1   3      226.58      195.68      5.29 o
   4  -1   3      138.16      116.29      4.51 o
   5  -1   3      669.12      690.95     18.99 o
   6  -1   3      100.94       94.70     10.04 o
   7  -1   3      408.98      372.68     23.06 o
   8  -1   3       16.23       13.17      8.15 o
   9  -1   3      200.21      249.39     22.89 o
  10  -1   3      224.47      204.50     22.75 o
  11  -1   3       26.01       34.27     13.18 o
 -12   0   3       22.92       32.51      6.74 o
 -11   0   3       19.33       19.23      4.40 o
 -10   0   3      105.62      121.97      6.99 o
  -9   0   3        1.59        1.84      2.59 o
  -8   0   3      821.45      817.85     15.22 o
  -7   0   3       34.85       47.01      3.28 o
  -6   0   3      218.20      214.96      4.98 o
  -5   0   3      129.25      136.27      3.80 o
  -4   0   3     1082.63     1089.91     13.07 o
  -3   0   3       21.07       27.29      1.61 o
  -2   0   3        1.69        3.17      1.07 o
  -1   0   3        9.39       11.94      1.46 o
   0   0   3      269.97      259.82      4.15 o
   1   0   3     2000.23     1834.52     18.75 o
   2   0   3      738.70      875.92     10.85 o
   3   0   3       36.71       26.03      2.64 o
   4   0   3       52.93       44.97      3.51 o
   5   0   3       61.32       77.68      4.14 o
   6   0   3      370.75      376.33     12.38 o
   7   0   3      177.42      194.74     11.70 o
   8   0   3      139.13      139.86      6.66 o
   9   0   3       54.35       58.23      4.82 o
  10   0   3       80.95       82.99     11.54 o
  11   0   3        2.18       -5.49     11.07 o
 -13   1   3       40.21       45.45      6.28 o
 -12   1   3        8.48       11.06      4.22 o
 -11   1   3      329.24      326.52     12.17 o
 -10   1   3      100.03       96.89      5.50 o
  -9   1   3        8.08        8.25      2.77 o
  -8   1   3      138.39      141.44      7.52 o
  -7   1   3      228.73      255.79      6.34 o
  -6   1   3       12.32        9.33      1.41 o
  -5   1   3     7684.99     7602.19     76.17 o
  -4   1   3      473.10      508.57      6.80 o
  -3   1   3     2616.78     2643.55     25.20 o
  -2   1   3      471.59      490.10      7.48 o
  -1   1   3      323.74      328.79      4.41 o
   0   1   3       55.18       53.12      1.89 o
   1   1   3       77.48       86.43      2.82 o
   2   1   3     1854.96     1805.23     18.91 o
   3   1   3      106.83      105.38      4.19 o
   4   1   3     1953.84     2026.19     26.56 o
   5   1   3      228.93      233.95      6.16 o
   6   1   3      211.66      214.93      6.31 o
   7   1   3       17.07        9.19      2.29 o
   8   1   3        2.39       -0.49      2.50 o
   9   1   3        2.27        2.47      2.42 o
  10   1   3       56.87       49.77      5.41 o
 -13   2   3      236.51      238.12     10.67 o
 -12   2   3      118.93      140.01     15.15 o
 -11   2   3       11.77       12.52      3.36 o
 -10   2   3        0.08       -2.41      2.41 o
  -9   2   3       61.91       57.94      4.14 o
  -8   2   3       96.58      119.90      4.75 o
  -7   2   3      563.10      569.73     11.55 o
  -6   2   3      777.72      757.65     10.40 o
  -5   2   3     2497.16     2666.79     28.21 o
  -4   2   3      414.53      321.91      4.81 o
  -3   2   3       97.61      133.84      3.21 o
  -2   2   3      237.11      213.49      4.56 o
  -1   2   3      589.49      639.16      8.60 o
   0   2   3       60.85       89.12      2.80 o
   1   2   3     1328.25     1346.09     15.15 o
   2   2   3      125.61      147.11      4.19 o
   3   2   3       77.69       90.54      2.90 o
   4   2   3      858.05      843.27     19.28 o
   5   2   3       52.62       56.97      3.80 o
   6   2   3      275.86      256.29      7.73 o
   7   2   3       22.14       27.84      3.54 o
   8   2   3      106.92       90.71      6.20 o
   9   2   3        1.02       -0.55      3.63 o
  10   2   3       26.05       30.16      5.06 o
 -14   3   3        8.15       10.74      5.40 o
 -13   3   3       11.16        8.05      4.81 o
 -12   3   3       11.18        7.89      3.87 o
 -11   3   3       12.50       17.26      3.47 o
 -10   3   3      164.84      176.23     10.58 o
  -9   3   3      765.01      769.89     15.20 o
  -8   3   3      132.70      142.33      5.21 o
  -7   3   3      880.85      860.19     12.89 o
  -6   3   3      230.72      273.39      5.45 o
  -5   3   3      170.59      121.14      4.34 o
  -4   3   3      154.25      195.37      5.15 o
  -3   3   3      676.68      643.99     11.48 o
  -2   3   3      385.09      336.17      7.57 o
  -1   3   3      438.79      448.55      7.37 o
   0   3   3      444.26      518.70      7.61 o
   1   3   3     1123.16     1283.75     16.62 o
   2   3   3      186.53      166.02      5.98 o
   3   3   3        0.04        0.50      1.60 o
   4   3   3        9.96        6.00      2.35 o
   5   3   3      987.70      902.77     17.30 o
   6   3   3        4.82        0.21      2.72 o
   7   3   3      266.74      264.07     10.35 o
   8   3   3       43.96       46.79      5.12 o
   9   3   3        5.29        9.17      4.64 o
 -14   4   3        0.07        8.55      4.25 o
 -13   4   3       98.09      102.14      6.83 o
 -12   4   3      283.38      313.90     13.21 o
 -11   4   3       57.24       54.71      5.00 o
 -10   4   3      463.20      455.32     11.02 o
  -9   4   3      122.45      110.85      4.94 o
  -8   4   3        7.45       17.73      2.59 o
  -7   4   3       54.84       63.44      3.56 o
  -6   4   3     1281.01     1247.06     19.43 o
  -5   4   3       83.00       97.71      4.28 o
  -4   4   3     1457.28     1433.69     22.03 o
  -3   4   3      859.29      865.23     14.98 o
  -2   4   3     1649.76     1796.56     26.60 o
  -1   4   3      273.69      253.89      5.96 o
   0   4   3      549.21      563.99      8.97 o
   1   4   3      102.35       97.28      4.07 o
   2   4   3      541.67      555.80     10.46 o
   3   4   3        4.54        2.39      1.84 o
   4   4   3      970.23      919.42     14.96 o
   5   4   3       25.27       19.44      4.20 o
   6   4   3        3.82        6.02      3.58 o
   7   4   3       28.10       12.12      5.74 o
   8   4   3        2.67        1.61      4.28 o
   9   4   3       11.26       14.75      6.78 o
 -14   5   3       12.79        6.34      5.29 o
 -13   5   3      148.59      187.49     13.63 o
 -12   5   3        1.07       -1.18      3.79 o
 -11   5   3        0.33       -0.19      3.57 o
 -10   5   3      112.50      111.38      6.92 o
  -9   5   3       82.78       92.50      4.37 o
  -8   5   3       29.44       40.29      3.74 o
  -7   5   3     2266.29     2206.04     50.09 o
  -6   5   3      739.78      762.75     15.33 o
  -5   5   3      444.13      458.40     10.11 o
  -4   5   3      525.10      561.10     12.61 o
  -3   5   3       37.25       39.62      3.60 o
  -2   5   3      227.60      237.99      6.85 o
  -1   5   3      609.99      667.57     11.53 o
   0   5   3      376.66      384.75      7.62 o
   1   5   3        5.00        5.04      2.19 o
   2   5   3     2227.46     2191.21     29.71 o
   3   5   3      105.56      111.40      6.07 o
   4   5   3      316.72      314.37      9.77 o
   5   5   3       36.62       27.03      5.00 o
   6   5   3       10.81        4.96      3.96 o
   7   5   3      109.23      125.01     10.57 o
   8   5   3      103.57      100.15     10.53 o
 -14   6   3        8.81       16.22      5.86 o
 -13   6   3       65.92       61.13      7.81 o
 -12   6   3       49.31       38.92      6.54 o
 -11   6   3        2.72       -3.82      3.82 o
 -10   6   3      406.28      371.91     15.08 o
  -9   6   3      448.11      438.21     11.13 o
  -8   6   3       51.85       55.29      4.64 o
  -7   6   3      484.15      505.27     13.73 o
  -6   6   3       11.72       12.72      2.90 o
  -5   6   3      119.66      157.11      9.88 o
  -4   6   3       90.02       73.52      4.81 o
  -3   6   3     2483.63     2539.55     35.04 o
  -2   6   3      365.69      358.91     16.15 o
  -1   6   3     2059.16     2035.14     31.33 o
   0   6   3      238.32      229.06      6.69 o
   1   6   3       83.28       77.67      4.95 o
   2   6   3      246.25      243.53      8.54 o
   3   6   3        5.88       14.14      4.07 o
   4   6   3       31.01       23.24      4.37 o
   5   6   3       70.67       61.80      9.47 o
   6   6   3       62.67       43.29      7.63 o
   7   6   3        0.15       -5.36      5.36 o
 -14   7   3        0.01        0.24      5.50 o
 -13   7   3       58.83       65.85      8.93 o
 -12   7   3       59.04       71.05      8.41 o
 -11   7   3       75.53      106.13     10.40 o
 -10   7   3       23.26       16.69      3.87 o
  -9   7   3      354.23      361.17     11.75 o
  -8   7   3       10.90       11.12      3.76 o
  -7   7   3       10.46        4.95      3.05 o
  -6   7   3      117.77      113.82      7.22 o
  -5   7   3      345.41      339.12     10.44 o
  -4   7   3      120.20      100.52      5.62 o
  -3   7   3      217.50      222.03      7.81 o
  -2   7   3      163.96      167.41      8.06 o
  -1   7   3      283.89      300.48      9.77 o
   0   7   3      103.48      104.41      5.90 o
   1   7   3       47.49       51.48      4.95 o
   2   7   3       92.60       90.46      6.86 o
   3   7   3      478.93      529.51     14.68 o
   4   7   3      229.79      264.69     11.55 o
   5   7   3       13.66       13.88      5.89 o
   6   7   3       63.00       80.05      9.66 o
 -14   8   3       53.60       32.73      9.86 o
 -13   8   3        6.44       -6.52      6.92 o
 -12   8   3       14.88       12.79      6.72 o
 -11   8   3        7.19        3.27      3.44 o
 -10   8   3       84.97       95.49     12.79 o
  -9   8   3      192.67      197.49     11.25 o
  -8   8   3      413.97      400.71     15.31 o
  -7   8   3       26.27       23.69      5.87 o
  -6   8   3      461.78      410.95     13.91 o
  -5   8   3       73.35       64.12      6.00 o
  -4   8   3      140.69      135.82      6.91 o
  -3   8   3     1291.74     1276.26     23.74 o
  -2   8   3      216.81      230.13      9.76 o
  -1   8   3     1102.62     1105.80     21.71 o
   0   8   3      777.35      765.83     17.60 o
   1   8   3       48.72       46.65      5.67 o
   2   8   3       10.69        7.71      3.96 o
   3   8   3       16.17       11.50      4.91 o
   4   8   3       47.16       50.06      6.85 o
   5   8   3        0.49       -1.77      5.67 o
 -14   9   3        0.87       -4.50      6.68 o
 -13   9   3       17.87       36.35      9.63 o
 -12   9   3       81.58       59.29     15.87 o
 -11   9   3      153.38      146.78     11.18 o
 -10   9   3       42.06       31.09      7.51 o
  -9   9   3     1042.75     1061.83     33.22 o
  -8   9   3        8.43        8.63      5.47 o
  -7   9   3       12.05       15.82     11.69 o
  -6   9   3        5.21       -1.15      3.35 o
  -5   9   3       18.16       12.77      4.28 o
  -4   9   3       52.39       44.42      6.01 o
  -3   9   3     1709.97     1697.14     32.46 o
  -2   9   3       25.79       23.59      5.32 o
  -1   9   3       83.33       76.89      7.65 o
   0   9   3        3.86        3.34      3.84 o
   1   9   3        0.42        4.85      4.08 o
   2   9   3        4.65        5.22      4.43 o
   3   9   3       98.06      110.53     11.10 o
   4   9   3       47.50       38.26     14.22 o
 -14  10   3       10.74        7.81      8.56 o
 -13  10   3       29.91       36.25     10.61 o
 -12  10   3      118.68      119.39     10.97 o
 -11  10   3       10.29       16.90     13.58 o
 -10  10   3       18.33       29.71      7.76 o
  -9  10   3       17.75        0.86      5.26 o
  -8  10   3       81.80       98.46     14.71 o
  -7  10   3        1.16        4.97      5.42 o
  -6  10   3      406.99      415.61     21.02 o
  -5  10   3        4.85       13.59      4.95 o
  -4  10   3       35.16       34.79      6.85 o
  -3  10   3       13.48        4.74      5.37 o
  -2  10   3       19.40        9.87      4.86 o
  -1  10   3        2.72       -2.72      3.86 o
   0  10   3       87.88       85.27      7.83 o
   1  10   3      109.74      113.27      9.08 o
   2  10   3       46.07       53.68      8.77 o
   3  10   3       49.17       46.39      7.97 o
 -14  11   3       91.81       69.48     28.16 o
 -13  11   3        0.31       -4.87      8.43 o
 -12  11   3       19.48       27.87      7.97 o
 -11  11   3        8.91       13.01      9.77 o
 -10  11   3        9.99       14.74      7.43 o
  -9  11   3      130.12      113.58     13.16 o
  -8  11   3      113.77       93.25     11.97 o
  -7  11   3       47.09       40.26      9.13 o
  -6  11   3      183.08      210.48     20.03 o
  -5  11   3       23.65       23.31      8.07 o
  -4  11   3       24.51       29.26      8.33 o
  -3  11   3      137.87      131.48     15.47 o
  -2  11   3        0.05        1.58      5.10 o
  -1  11   3       17.10       12.56      6.19 o
   0  11   3      102.92       99.24      9.49 o
   1  11   3       34.16       30.34      6.82 o
   2  11   3       40.99       30.91      7.80 o
 -13  12   3       85.99       74.83     14.73 o
 -12  12   3        3.82        6.65      9.02 o
 -11  12   3      170.29      192.48     17.41 o
 -10  12   3      180.90      181.39     18.79 o
  -9  12   3       54.23       41.46     12.51 o
  -8  12   3       81.17      110.83     17.19 o
  -7  12   3        7.71       12.32      8.47 o
  -6  12   3       61.50       51.02     13.04 o
  -5  12   3      207.15      186.37     21.84 o
  -4  12   3       61.53       58.32     14.79 o
  -3  12   3      342.53      340.74     18.48 o
  -2  12   3      323.88      359.32     33.60 o
  -1  12   3       10.86       16.95      5.98 o
   0  12   3        2.25        1.85      5.59 o
 -13  13   3      105.00       98.42     18.08 o
 -12  13   3       20.77       -1.20     13.47 o
 -11  13   3      185.67      179.76     21.93 o
 -10  13   3       13.64       -0.15      9.32 o
  -9  13   3       26.43       34.70     12.31 o
  -8  13   3       29.34       29.31     11.59 o
  -7  13   3       89.35       78.36     24.47 o
  -6  13   3       68.05       69.94     15.73 o
  -5  13   3      800.44      829.44     42.25 o
  -4  13   3        8.02       -0.35      6.79 o
  -3  13   3       24.02       46.03     12.57 o
  -2  13   3       14.89       10.39      6.87 o
  -1  13   3        4.42       -1.55      5.98 o
 -12  14   3        0.76        9.94     14.98 o
 -11  14   3      116.54      128.43     20.32 o
 -10  14   3       20.65       10.67     11.60 o
  -9  14   3        4.96      -11.80     13.05 o
  -8  14   3      169.51      203.64     35.64 o
  -7  14   3       41.22       40.67     21.23 o
  -6  14   3        1.75      -12.77     12.77 o
  -5  14   3        0.46        0.57      7.35 o
  -4  14   3       13.60        9.26     11.01 o
  -3  14   3        1.66        5.22      8.54 o
  -9  15   3       11.00       -7.38     15.26 o
  -8  15   3        0.08       -6.18     14.27 o
  -7  15   3      108.19      141.90     32.54 o
   5 -15   4        8.26       -2.24     12.67 o
   6 -15   4       33.94       36.66     14.62 o
   7 -15   4        6.69       -2.11     10.85 o
   2 -14   4       28.57       32.76     13.97 o
   3 -14   4       38.73       44.72     14.82 o
   4 -14   4       24.83       18.84     16.06 o
   5 -14   4        0.26       -9.13      9.13 o
   6 -14   4        8.62       20.98     12.48 o
   7 -14   4        0.01        4.51      7.93 o
   8 -14   4       62.77       71.94     12.90 o
   9 -14   4       70.53       55.41     11.65 o
  10 -14   4        0.37       -8.79     11.52 o
   0 -13   4       70.26       87.05     14.63 o
   1 -13   4       10.53        0.35     10.09 o
   2 -13   4       28.71       35.50     12.80 o
   3 -13   4       19.25       20.36     10.78 o
   4 -13   4       96.26       87.93     16.77 o
   5 -13   4       48.33       43.67     13.14 o
   6 -13   4      164.68      180.07     17.54 o
   7 -13   4       79.93      113.29     14.36 o
   8 -13   4       17.30       15.45     11.83 o
   9 -13   4        0.70        4.43      7.03 o
  10 -13   4        6.08        6.79      9.74 o
  11 -13   4      139.59      156.57     20.86 o
  -2 -12   4       10.44        5.90      7.28 o
  -1 -12   4        3.89        6.75      7.10 o
   0 -12   4        5.41        3.86      9.18 o
   1 -12   4       54.73       40.60     22.71 o
   2 -12   4      314.71      324.11     27.12 o
   3 -12   4      172.30      173.50     21.32 o
   4 -12   4       13.28       14.45      7.71 o
   5 -12   4      181.41      162.85     15.80 o
   6 -12   4        2.65        1.84      9.04 o
   7 -12   4      102.72       96.75     11.94 o
   8 -12   4      133.62      115.86     11.69 o
   9 -12   4      164.29      138.37     19.56 o
  10 -12   4       28.93       27.61     11.04 o
  11 -12   4       33.40       16.25     10.45 o
  -4 -11   4        0.26      -12.20     12.20 o
  -3 -11   4       15.63       13.63      8.65 o
  -2 -11   4       62.48       79.28     10.81 o
  -1 -11   4        5.53        4.94      6.22 o
   0 -11   4      429.08      419.38     23.33 o
   1 -11   4       35.93       49.41     17.58 o
   2 -11   4       31.58       30.33     10.94 o
   3 -11   4        1.49        3.40      6.26 o
   4 -11   4        0.02        2.85      6.40 o
   5 -11   4        3.71       -4.96      4.96 o
   6 -11   4      340.82      366.42     21.48 o
   7 -11   4      465.60      484.42     19.84 o
   8 -11   4        0.05       -0.94      5.20 o
   9 -11   4      344.44      315.34     23.37 o
  10 -11   4      144.04      168.11     23.43 o
  11 -11   4        0.19       10.90      8.61 o
  12 -11   4       55.75       48.87     12.31 o
  -5 -10   4       55.69       43.49      9.81 o
  -4 -10   4       16.16       11.48      6.05 o
  -3 -10   4      120.58      107.85     11.65 o
  -2 -10   4      157.52      142.04     12.89 o
  -1 -10   4      100.22      115.75     13.30 o
   0 -10   4       59.81       50.59      9.55 o
   1 -10   4       31.72       33.57      8.40 o
   2 -10   4       41.04       56.31      8.25 o
   3 -10   4      257.22      241.06     16.91 o
   4 -10   4       97.44       94.75     10.75 o
   5 -10   4        0.10        6.43      5.00 o
   6 -10   4      148.62      148.13     10.09 o
   7 -10   4       76.32       69.49      8.38 o
   8 -10   4       14.61       11.11      5.33 o
   9 -10   4        7.23        4.05      7.34 o
  10 -10   4       10.82        0.77     10.23 o
  11 -10   4       24.91       31.56      9.60 o
  12 -10   4       27.84        8.74      9.03 o
  -6  -9   4       44.35       32.19      8.34 o
  -5  -9   4       14.18        5.97      5.59 o
  -4  -9   4      122.39      129.28      9.77 o
  -3  -9   4       10.29        4.96      4.78 o
  -2  -9   4       17.71        4.54      5.77 o
  -1  -9   4      117.08       93.86      9.90 o
   0  -9   4      675.14      635.60     25.98 o
   1  -9   4      222.41      222.52     10.73 o
   2  -9   4      357.49      293.69     13.87 o
   3  -9   4      299.24      284.65     11.34 o
   4  -9   4       23.19       21.85      5.19 o
   5  -9   4        1.20       -1.92      3.73 o
   6  -9   4      305.05      308.43     12.71 o
   7  -9   4        0.20        3.15      3.72 o
   8  -9   4       35.01       21.18      5.83 o
   9  -9   4      200.79      178.69     12.87 o
  10  -9   4      274.49      264.71     31.82 o
  11  -9   4       66.15       74.26     11.45 o
  12  -9   4        6.66       10.49      8.11 o
  -7  -8   4       29.21       27.62      8.21 o
  -6  -8   4        7.33        3.19      5.32 o
  -5  -8   4       30.61       33.42      7.00 o
  -4  -8   4       69.97       56.72      7.41 o
  -3  -8   4      249.18      258.05     12.26 o
  -2  -8   4      340.93      298.69     16.75 o
  -1  -8   4       46.76       66.59      8.03 o
   0  -8   4      482.10      442.69     13.69 o
   1  -8   4      221.04      249.45      9.43 o
   2  -8   4      823.75      859.66     17.05 o
   3  -8   4      125.67      143.23      6.98 o
   4  -8   4     1926.51     2007.59     32.28 o
   5  -8   4        0.99        3.42      3.22 o
   6  -8   4      890.34      864.44     20.74 o
   7  -8   4      102.57      130.08      7.81 o
   8  -8   4       11.92       14.38      9.09 o
   9  -8   4      374.75      364.53     14.02 o
  10  -8   4        7.22       13.35      5.00 o
  11  -8   4        9.52       12.71      5.79 o
  12  -8   4      122.33      126.18     21.23 o
  -8  -7   4       11.35        7.09      6.75 o
  -7  -7   4       12.80        1.44      5.82 o
  -6  -7   4       54.52       34.21      6.34 o
  -5  -7   4      307.72      317.48     12.39 o
  -4  -7   4       75.78       67.39      6.99 o
  -3  -7   4      163.78      142.67      9.58 o
  -2  -7   4      147.65      159.57      8.74 o
  -1  -7   4       39.23       38.47      4.56 o
   0  -7   4       24.36       31.52      3.89 o
   1  -7   4      200.81      233.77      7.83 o
   2  -7   4      239.21      243.68      8.71 o
   3  -7   4      535.44      507.94     12.27 o
   4  -7   4     1560.47     1486.72     25.60 o
   5  -7   4       29.57       31.64      4.20 o
   6  -7   4       18.37       26.54      3.90 o
   7  -7   4       85.29       96.52      6.67 o
   8  -7   4       85.96       92.50      8.26 o
   9  -7   4      212.67      193.87     13.28 o
  10  -7   4      248.14      230.95     14.11 o
  11  -7   4        4.24        7.19      4.89 o
  12  -7   4      105.70      102.26      8.93 o
  -9  -6   4       38.58       45.87      8.73 o
  -8  -6   4       62.54       46.64      9.20 o
  -7  -6   4      324.01      328.22     14.52 o
  -6  -6   4      179.74      177.57     10.13 o
  -5  -6   4       71.75       78.90      7.68 o
  -4  -6   4       70.32       78.30      6.81 o
  -3  -6   4      177.52      177.53      8.02 o
  -2  -6   4      208.16      205.41      8.03 o
  -1  -6   4      279.43      316.32      8.87 o
   0  -6   4      185.16      193.25      8.15 o
   1  -6   4      279.46      210.71      7.24 o
   2  -6   4       13.04       10.03      2.23 o
   3  -6   4       37.85       49.25      3.92 o
   4  -6   4       78.25       62.71      5.89 o
   5  -6   4       96.00      111.42      6.47 o
   6  -6   4       81.62      102.03      6.82 o
   7  -6   4      586.88      560.09     13.91 o
   8  -6   4        2.22        1.50      3.05 o
   9  -6   4      382.28      353.05     11.56 o
  10  -6   4       61.63       60.85     10.11 o
  11  -6   4       62.98       55.43      6.51 o
  12  -6   4       16.91       17.55      5.46 o
  -9  -5   4       57.40       63.14      8.49 o
  -8  -5   4      291.76      307.81     15.08 o
  -7  -5   4      114.17      134.27      8.23 o
  -6  -5   4       30.32       31.06      5.78 o
  -5  -5   4        0.41        2.81      3.00 o
  -4  -5   4        3.25       -2.32      3.09 o
  -3  -5   4      316.00      341.66      8.50 o
  -2  -5   4     1649.80     1614.68     26.19 o
  -1  -5   4      460.31      467.95     11.06 o
   0  -5   4       52.62       61.72      4.21 o
   1  -5   4      268.76      286.11      7.55 o
   2  -5   4       30.25       35.69      4.15 o
   3  -5   4       19.79       33.95      3.06 o
   4  -5   4     1520.92     1561.57     23.76 o
   5  -5   4       35.53       16.56      2.56 o
   6  -5   4       12.52       14.90      3.09 o
   7  -5   4       21.09       21.33      3.54 o
   8  -5   4       36.48       35.89      4.04 o
   9  -5   4        5.05        5.64      2.82 o
  10  -5   4       79.53       82.66      5.20 o
  11  -5   4      116.64       98.78      4.98 o
  12  -5   4        3.82        2.50      3.59 o
 -10  -4   4       40.24       35.28      7.49 o
  -9  -4   4        2.23        1.77      5.18 o
  -8  -4   4       49.78       62.02     10.27 o
  -7  -4   4      192.32      187.47      8.03 o
  -6  -4   4      336.49      354.13      9.95 o
  -5  -4   4      143.75      144.03      6.15 o
  -4  -4   4      589.16      551.36     11.70 o
  -3  -4   4      618.43      592.44     10.91 o
  -2  -4   4        2.45        1.56      1.85 o
  -1  -4   4        2.41        1.93      2.15 o
   0  -4   4      900.41     1009.82     19.36 o
   1  -4   4      311.15      433.28     10.22 o
   2  -4   4     2198.09     2267.79     28.28 o
   3  -4   4     1636.60     1575.34     23.34 o
   4  -4   4      204.19      229.25      5.98 o
   5  -4   4       70.62       89.81      3.81 o
   6  -4   4       16.84       24.86      2.98 o
   7  -4   4      240.60      234.33      7.42 o
   8  -4   4      131.83      140.61      5.46 o
   9  -4   4       52.61       62.52      4.66 o
  10  -4   4      271.30      314.16     12.76 o
 -11  -3   4        0.21        1.36      6.26 o
 -10  -3   4       88.47       90.88      9.32 o
  -9  -3   4        0.48       -3.37      3.84 o
  -8  -3   4      343.38      316.46     11.74 o
  -7  -3   4      250.60      244.87      8.38 o
  -6  -3   4        2.75        5.95      2.54 o
  -5  -3   4        0.04        0.37      1.98 o
  -4  -3   4      137.18      144.35      4.93 o
  -3  -3   4      181.69      161.19      5.40 o
  -2  -3   4      320.22      334.44      7.74 o
  -1  -3   4     2173.80     2179.18     29.16 o
   0  -3   4     1448.61     1547.13     21.66 o
   1  -3   4       41.17       25.81      2.57 o
   2  -3   4     2638.19     2730.01     32.46 o
   3  -3   4      122.92      131.43      5.01 o
   4  -3   4        2.80        3.59      1.66 o
   5  -3   4       84.77       96.64      4.06 o
   6  -3   4       60.21       54.73      2.94 o
   7  -3   4       64.04       57.04     12.66 o
   8  -3   4       98.26      100.86      6.40 o
   9  -3   4       98.32       93.56      6.20 o
 -11  -2   4        0.47        0.16      6.38 o
 -10  -2   4      179.02      174.46     14.99 o
  -9  -2   4        4.80        5.16      3.74 o
  -8  -2   4       79.26       82.92      7.95 o
  -7  -2   4       69.46       62.82      3.89 o
  -6  -2   4       55.26       58.01      3.42 o
  -5  -2   4        0.03        1.55      1.92 o
  -4  -2   4     1801.00     1837.14     23.93 o
  -3  -2   4      194.40      188.25      4.85 o
  -2  -2   4      216.05      261.92      9.00 o
  -1  -2   4       79.80       62.06      3.31 o
   0  -2   4       25.87       38.67      3.26 o
   1  -2   4      593.48      581.62      9.02 o
   2  -2   4      220.55      207.27      4.82 o
   3  -2   4      418.92      411.45      7.39 o
   4  -2   4      133.99      130.64      4.25 o
   5  -2   4      341.67      311.58      8.37 o
   6  -2   4      482.61      423.24     11.72 o
   7  -2   4      253.26      227.63      8.18 o
   8  -2   4       63.51       62.99      8.65 o
   9  -2   4       16.38        9.66      8.69 o
  10  -2   4       18.29        9.04      9.17 o
  11  -2   4        1.25       -4.94      9.40 o
 -12  -1   4       52.85       49.31      9.59 o
 -11  -1   4       16.94       15.32      4.78 o
 -10  -1   4       44.30       42.66      5.49 o
  -9  -1   4      136.72      115.00      6.99 o
  -8  -1   4       80.57       79.65      5.20 o
  -7  -1   4      445.67      393.98      8.52 o
  -6  -1   4        0.54        2.40      1.56 o
  -5  -1   4        0.62        2.32      1.77 o
  -4  -1   4     2551.29     2566.86     31.22 o
  -3  -1   4      660.10      661.51      9.24 o
  -2  -1   4       14.96        3.69      1.39 o
  -1  -1   4        0.76        2.17      1.77 o
   0  -1   4      228.33      248.08      5.94 o
   1  -1   4      148.04      142.68      3.52 o
   2  -1   4     1545.52     1422.22     17.74 o
   3  -1   4        1.23        5.59      1.75 o
   4  -1   4      119.90      161.07      5.75 o
   5  -1   4      325.83      282.66      9.08 o
   6  -1   4      231.55      177.51      7.14 o
   7  -1   4      119.75      126.42     13.45 o
   8  -1   4      216.39      215.66      8.82 o
   9  -1   4       27.03       17.22     10.03 o
  10  -1   4        0.01       14.29     11.11 o
  11  -1   4       14.56      -10.98     10.98 o
 -12   0   4        1.63        5.88      4.58 o
 -11   0   4        2.73        8.84      3.92 o
 -10   0   4       13.02       14.11      6.39 o
  -9   0   4      123.85      125.42      6.14 o
  -8   0   4       45.92       45.21      3.77 o
  -7   0   4      388.87      397.74      7.16 o
  -6   0   4       57.71       81.69      5.05 o
  -5   0   4      263.74      224.62      6.24 o
  -4   0   4       64.55       94.44      3.17 o
  -3   0   4     1247.48     1370.23     15.91 o
  -2   0   4     1837.70     1835.29     21.44 o
  -1   0   4     2156.81     1905.38     20.98 o
   0   0   4      705.50      648.16      9.35 o
   1   0   4      852.01      857.52     10.69 o
   2   0   4       78.18      151.86      3.62 o
   3   0   4        4.08       10.86      1.81 o
   4   0   4        0.02        1.69      1.41 o
   5   0   4     1552.48     1441.87     27.34 o
   6   0   4     1188.03     1185.19     25.89 o
   7   0   4       75.00       73.44      7.09 o
   8   0   4      245.94      249.30      9.66 o
   9   0   4       63.46       66.38      4.90 o
  10   0   4        0.52        0.03      2.91 o
 -13   1   4        4.48       -4.46      4.46 o
 -12   1   4      118.37      131.51      8.96 o
 -11   1   4       80.80       92.81      6.98 o
 -10   1   4      311.21      344.07     10.28 o
  -9   1   4      146.07      104.39      5.44 o
  -8   1   4        5.71        7.69      2.40 o
  -7   1   4     1019.84     1139.38     16.21 o
  -6   1   4      119.83      147.89      4.01 o
  -5   1   4      143.83      146.94      3.80 o
  -4   1   4     4097.03     4049.96     39.92 o
  -3   1   4     2076.65     1826.56     21.25 o
  -2   1   4      681.74      755.15     10.19 o
  -1   1   4       71.70       62.20      2.18 o
   0   1   4     1315.85     1289.91     14.34 o
   1   1   4       20.71       34.79      2.10 o
   2   1   4     3070.17     3037.57     37.90 o
   3   1   4     1287.78     1151.72     18.11 o
   4   1   4      595.18      562.50     11.38 o
   5   1   4      956.22      888.61     16.29 o
   6   1   4       11.88        7.80      2.38 o
   7   1   4        0.00       -0.48      2.41 o
   8   1   4        0.69       -0.88      2.39 o
   9   1   4        0.14        0.01      3.00 o
  10   1   4        9.23       15.50      5.05 o
 -13   2   4       34.95       67.50      7.00 o
 -12   2   4      122.44      118.93      9.35 o
 -11   2   4        5.69        9.80      3.96 o
 -10   2   4       10.19       10.26      3.53 o
  -9   2   4      293.35      359.71      9.75 o
  -8   2   4      135.95      160.70      5.80 o
  -7   2   4      840.61      860.49     12.55 o
  -6   2   4     1947.78     1902.88     23.85 o
  -5   2   4       65.22       71.06      2.85 o
  -4   2   4      457.02      591.22      7.58 o
  -3   2   4      942.86      982.83     15.82 o
  -2   2   4        3.77        7.73      3.02 o
  -1   2   4      105.85      114.87      3.12 o
   0   2   4     6418.24     6747.71     68.08 o
   1   2   4      485.59      472.22      7.93 o
   2   2   4     1000.70      941.22     14.57 o
   3   2   4      749.20      762.26     10.87 o
   4   2   4        9.71        6.21      2.26 o
   5   2   4       12.12       12.33      2.87 o
   6   2   4      266.65      270.78      8.87 o
   7   2   4        1.24       -1.77      2.67 o
   8   2   4       63.94       77.03      7.38 o
   9   2   4       15.40       17.12      4.16 o
 -14   3   4       34.93       32.41      6.66 o
 -13   3   4        1.70       -1.64      4.94 o
 -12   3   4        5.48        2.98      3.87 o
 -11   3   4       52.57       47.95      6.01 o
 -10   3   4      495.96      484.01     12.01 o
  -9   3   4      684.65      675.90     13.27 o
  -8   3   4     1256.80     1262.94     21.57 o
  -7   3   4        9.19       20.83      2.51 o
  -6   3   4      440.99      461.56      7.91 o
  -5   3   4       47.59       57.93      2.90 o
  -4   3   4      147.53      174.59      4.83 o
  -3   3   4       51.83       60.66      3.73 o
  -2   3   4      386.96      339.51      6.84 o
  -1   3   4      329.06      354.65      6.65 o
   0   3   4     2869.56     2885.65     32.98 o
   1   3   4      185.95      166.64      4.81 o
   2   3   4        8.48       22.33      2.64 o
   3   3   4       45.26       60.46      3.95 o
   4   3   4        0.65        0.51      2.34 o
   5   3   4      141.78      137.19      6.51 o
   6   3   4       65.56       69.06      6.93 o
   7   3   4        0.34        2.88      3.67 o
   8   3   4       19.15       25.58      5.10 o
   9   3   4        4.59        6.18      4.92 o
 -14   4   4       43.76       50.56      7.77 o
 -13   4   4      139.86      162.91     10.05 o
 -12   4   4       73.75       70.23      6.29 o
 -11   4   4       86.96      103.93      6.65 o
 -10   4   4       83.53       93.22      5.55 o
  -9   4   4      236.64      210.92      5.87 o
  -8   4   4      253.71      245.21      7.07 o
  -7   4   4      480.72      491.36     12.40 o
  -6   4   4       80.86       68.27      4.14 o
  -5   4   4      432.04      482.15     10.30 o
  -4   4   4      349.78      341.22      9.98 o
  -3   4   4       30.78       15.91      2.80 o
  -2   4   4        1.75        2.88      1.79 o
  -1   4   4     1672.87     1823.75     27.48 o
   0   4   4     1304.89     1421.78     17.85 o
   1   4   4      525.36      578.44     10.15 o
   2   4   4        0.22        1.58      2.12 o
   3   4   4     1552.47     1496.69     21.70 o
   4   4   4      336.60      349.42     10.44 o
   5   4   4        7.52       13.52      4.12 o
   6   4   4       19.40       25.76      4.95 o
   7   4   4        2.89        2.91      4.24 o
   8   4   4        0.36        4.34      5.08 o
 -14   5   4       85.17       98.73      9.48 o
 -13   5   4        7.65       12.21      5.21 o
 -12   5   4        0.17        4.79      4.28 o
 -11   5   4       79.70       65.89      7.40 o
 -10   5   4      560.66      571.28     19.30 o
  -9   5   4       94.49      105.14      6.98 o
  -8   5   4     1541.72     1573.25     29.30 o
  -7   5   4      248.08      262.24      8.48 o
  -6   5   4     1057.39     1054.08     18.18 o
  -5   5   4      330.85      308.36     10.05 o
  -4   5   4       65.10       61.04      4.42 o
  -3   5   4       77.51       85.15      5.48 o
  -2   5   4      150.20      180.29      6.45 o
  -1   5   4       13.18       11.45      2.74 o
   0   5   4     2597.04     2629.60     30.51 o
   1   5   4      276.49      279.87      7.78 o
   2   5   4        3.01        3.52      2.46 o
   3   5   4      766.84      786.54     15.43 o
   4   5   4      202.42      184.29      8.34 o
   5   5   4       34.90       38.05      5.77 o
   6   5   4      130.43      149.04     10.88 o
   7   5   4        3.51       -4.81      4.81 o
 -14   6   4        0.00        3.59      5.90 o
 -13   6   4        1.41       -4.38      4.38 o
 -12   6   4       27.72       35.46      6.39 o
 -11   6   4      235.06      247.91     13.14 o
 -10   6   4      230.03      224.73      8.71 o
  -9   6   4      878.62      877.38     18.08 o
  -8   6   4     1571.86     1503.38     27.98 o
  -7   6   4      139.11      135.55      6.76 o
  -6   6   4        6.40        7.66      2.97 o
  -5   6   4       31.82       33.56      4.10 o
  -4   6   4       61.64       72.07      5.21 o
  -3   6   4       47.38       36.89      4.02 o
  -2   6   4     1408.35     1279.69     21.78 o
  -1   6   4      258.98      262.07      9.12 o
   0   6   4       18.53       18.51      3.00 o
   1   6   4      281.27      245.36      9.54 o
   2   6   4       23.38       33.75      4.31 o
   3   6   4        4.86        4.02      3.49 o
   4   6   4      458.21      476.97     14.22 o
   5   6   4       28.68       26.99      6.33 o
   6   6   4       68.12       70.69      8.91 o
   7   6   4       49.84       46.86      8.77 o
 -14   7   4       18.08       17.78      7.94 o
 -13   7   4       16.57       26.80      8.16 o
 -12   7   4       70.51       77.04     12.91 o
 -11   7   4       89.48       87.05      6.36 o
 -10   7   4        2.94       -0.97      3.23 o
  -9   7   4       10.46        6.15      3.66 o
  -8   7   4       16.87       20.12      5.02 o
  -7   7   4      136.67      160.15      7.72 o
  -6   7   4       27.35       35.11      5.07 o
  -5   7   4      787.03      807.09     19.79 o
  -4   7   4      337.34      333.88     15.00 o
  -3   7   4        4.11        3.22      2.80 o
  -2   7   4      259.80      267.46      9.18 o
  -1   7   4      292.83      289.28      8.52 o
   0   7   4      267.07      242.26      8.36 o
   1   7   4      140.37      150.60      8.13 o
   2   7   4      606.95      562.85     15.16 o
   3   7   4      241.41      241.35     11.39 o
   4   7   4      438.04      450.01     18.19 o
   5   7   4       63.98       74.72      9.47 o
   6   7   4        0.91        1.61      5.95 o
 -14   8   4      192.62      204.56     17.51 o
 -13   8   4      118.54      117.07     14.10 o
 -12   8   4       34.30       29.59      8.66 o
 -11   8   4      101.76       91.51      8.68 o
 -10   8   4        0.09       -3.63      3.63 o
  -9   8   4        2.90        7.08      4.71 o
  -8   8   4      423.09      406.45     15.64 o
  -7   8   4      220.56      224.53     10.79 o
  -6   8   4       82.16       84.00      7.02 o
  -5   8   4       34.47       26.46      4.65 o
  -4   8   4      222.92      190.06      8.60 o
  -3   8   4        9.44        4.72      3.31 o
  -2   8   4      549.31      526.80     12.74 o
  -1   8   4      164.20      152.69      8.86 o
   0   8   4      438.89      424.70     16.92 o
   1   8   4      120.91      113.87      7.89 o
   2   8   4      180.48      179.59      9.78 o
   3   8   4        0.41        8.76      5.56 o
   4   8   4        0.07       -0.38      5.52 o
   5   8   4       31.24       39.18      8.69 o
 -14   9   4        8.33        7.64      9.91 o
 -13   9   4       77.69       93.02     13.65 o
 -12   9   4       61.37       65.31     10.34 o
 -11   9   4       45.92       19.71     11.42 o
 -10   9   4       80.30       82.69     10.34 o
  -9   9   4       19.59       20.14      7.13 o
  -8   9   4        1.72        6.88      5.84 o
  -7   9   4        0.00       11.95     10.02 o
  -6   9   4        1.74        1.07      3.59 o
  -5   9   4      378.88      362.03     14.10 o
  -4   9   4      133.07      154.83      9.16 o
  -3   9   4       31.93       19.94      5.27 o
  -2   9   4      961.68      926.55     24.42 o
  -1   9   4       12.83        6.74      4.02 o
   0   9   4        0.22       -3.50      3.50 o
   1   9   4        1.59        0.99      3.94 o
   2   9   4        0.27       -0.58      4.24 o
   3   9   4       11.22        3.62      5.17 o
   4   9   4      196.71      224.08     15.48 o
 -14  10   4      102.45      108.75     15.64 o
 -13  10   4      447.35      468.95     27.25 o
 -12  10   4      144.13      132.65     12.03 o
 -11  10   4        1.18        1.10      6.02 o
 -10  10   4        5.61       -1.69      5.85 o
  -9  10   4       81.86       76.24     12.64 o
  -8  10   4      249.16      238.11     16.50 o
  -7  10   4       48.28       52.94      9.08 o
  -6  10   4       67.18       63.97      9.65 o
  -5  10   4       81.03       97.41     14.27 o
  -4  10   4       50.02       78.57     11.02 o
  -3  10   4      171.00      168.36     16.71 o
  -2  10   4        2.61        0.22      4.86 o
  -1  10   4       34.21       19.47      4.99 o
   0  10   4       71.86       65.34      7.21 o
   1  10   4       32.55       26.85      5.89 o
   2  10   4       18.83       20.56      6.39 o
   3  10   4       11.25        9.02      9.45 o
 -14  11   4        0.31       -3.84      8.29 o
 -13  11   4       33.07       23.30     22.06 o
 -12  11   4        1.15        0.28      5.99 o
 -11  11   4       28.46       34.76      9.11 o
 -10  11   4       13.22       25.19      7.97 o
  -9  11   4       12.16       22.82      8.15 o
  -8  11   4       14.20        1.26      6.68 o
  -7  11   4      201.94      189.41     19.71 o
  -6  11   4        1.29       -4.75      7.09 o
  -5  11   4        8.10       10.93     12.93 o
  -4  11   4        0.18        4.51      5.21 o
  -3  11   4        0.12        1.29      5.11 o
  -2  11   4       65.63       40.97     10.65 o
  -1  11   4      246.61      241.61     13.44 o
   0  11   4        9.53        9.14      5.48 o
   1  11   4       13.96       12.56      6.70 o
 -13  12   4      145.11      158.55     14.80 o
 -12  12   4      275.01      348.66     27.47 o
 -11  12   4       50.74       57.49     11.62 o
 -10  12   4      504.69      565.90     39.65 o
  -9  12   4      121.71      144.01     19.28 o
  -8  12   4       31.93        3.54     13.04 o
  -7  12   4       21.09       10.26      9.35 o
  -6  12   4      164.19      223.22     32.98 o
  -5  12   4        4.14       15.54     14.79 o
  -4  12   4      510.54      492.64     24.26 o
  -3  12   4        2.56       -0.53      7.10 o
  -2  12   4        0.04        0.23      5.37 o
  -1  12   4       15.10       19.05      6.39 o
   0  12   4       49.30       48.73      8.01 o
 -13  13   4      185.00      287.66     36.82 o
 -12  13   4      269.30      319.02     38.67 o
 -11  13   4        8.95       10.13     11.23 o
 -10  13   4        4.53       14.42     15.25 o
  -9  13   4        4.43       11.44     10.53 o
  -8  13   4      100.09      166.75     30.87 o
  -7  13   4      609.68      606.23     53.37 o
  -6  13   4      704.46      810.86     60.37 o
  -5  13   4        0.13        3.38      8.46 o
  -4  13   4       72.92       79.97     12.82 o
  -3  13   4       15.50       10.16      7.46 o
  -2  13   4       59.43       49.42      9.22 o
 -11  14   4        1.82       13.98     11.26 o
 -10  14   4      164.88      192.57     24.71 o
  -9  14   4      313.68      339.92     44.81 o
  -8  14   4        7.85       24.52     19.35 o
  -7  14   4       48.47       65.24     24.00 o
  -6  14   4        0.12       -3.24     14.39 o
  -5  14   4        6.96        2.46      8.61 o
  -4  14   4       42.69       29.84     12.09 o
  -8  15   4      142.97      104.50     30.04 o
   2 -14   5       13.53       27.54     15.09 o
   3 -14   5        4.18       -1.78     10.56 o
   4 -14   5        6.12        7.76     11.44 o
   5 -14   5       17.92       18.96     12.29 o
   6 -14   5        0.89        3.24     11.76 o
   7 -14   5       89.13      135.52     22.11 o
   8 -14   5        2.48        6.91     10.43 o
   9 -14   5      172.66      172.60     20.47 o
   0 -13   5        7.97        7.60     11.52 o
   1 -13   5       37.23        4.28     11.24 o
   2 -13   5        4.75        1.45     10.34 o
   3 -13   5       92.42       64.60     14.86 o
   4 -13   5       29.27       14.90     10.66 o
   5 -13   5       56.98       95.72     33.25 o
   6 -13   5       16.69       22.81     12.45 o
   7 -13   5      134.71      141.83     15.36 o
   8 -13   5       28.84        6.63      8.61 o
   9 -13   5        1.93       -6.61      6.61 o
  10 -13   5       26.51       37.73     16.89 o
  -2 -12   5       24.23       25.83     10.92 o
  -1 -12   5       39.49       43.74     11.26 o
   0 -12   5        0.04       -0.49     10.11 o
   1 -12   5      367.91      375.97     29.61 o
   2 -12   5        3.43        7.78      9.31 o
   3 -12   5       50.37       66.44     14.67 o
   4 -12   5      197.30      239.00     18.81 o
   5 -12   5        9.12       11.92      8.83 o
   6 -12   5        4.05        3.38      7.22 o
   7 -12   5       72.02       86.78     10.71 o
   8 -12   5        6.08       -0.64      5.83 o
   9 -12   5        3.48       -3.03      6.15 o
  10 -12   5      123.60      154.91     19.39 o
  11 -12   5      128.22      142.34     18.56 o
  -4 -11   5       12.16       17.47     10.85 o
  -3 -11   5       31.34       34.89      8.56 o
  -2 -11   5      746.47      749.14     27.43 o
  -1 -11   5      306.89      377.67     23.13 o
   0 -11   5       18.26       18.26      9.81 o
   1 -11   5      157.23      200.28     33.23 o
   2 -11   5      139.48      114.48     16.79 o
   3 -11   5       32.47       22.72      8.31 o
   4 -11   5        2.06       -2.99      5.70 o
   5 -11   5      439.73      433.67     19.23 o
   6 -11   5      159.22      127.22     11.90 o
   7 -11   5      223.27      227.81     14.17 o
   8 -11   5      159.30      188.78     12.96 o
   9 -11   5       13.70       27.33     10.27 o
  10 -11   5       32.00       16.55     15.36 o
  11 -11   5        3.07        7.78      9.14 o
  -5 -10   5        5.89       17.45      8.98 o
  -4 -10   5      131.85      155.22     13.37 o
  -3 -10   5       62.46       64.76     13.28 o
  -2 -10   5       33.35       26.87      7.56 o
  -1 -10   5       99.49      119.88     13.39 o
   0 -10   5        7.46        7.75      7.05 o
   1 -10   5      301.61      330.79     19.55 o
   2 -10   5      118.06      160.09     14.57 o
   3 -10   5        0.26       -4.28      4.28 o
   4 -10   5       73.33       58.12      7.89 o
   5 -10   5      759.09      795.39     22.42 o
   6 -10   5      301.28      322.85     15.55 o
   7 -10   5       58.54       44.41      6.66 o
   8 -10   5        0.00        5.48      4.63 o
   9 -10   5       10.20        6.61      6.30 o
  10 -10   5       91.09       90.15     38.37 o
  11 -10   5       59.37       64.97     11.59 o
  12 -10   5       42.45       36.13     10.50 o
  -6  -9   5       64.24       66.34      8.84 o
  -5  -9   5       29.77       23.76      6.82 o
  -4  -9   5        1.43        8.00      5.17 o
  -3  -9   5       63.30       53.83      7.14 o
  -2  -9   5      221.39      249.47     35.37 o
  -1  -9   5      448.04      446.54     23.78 o
   0  -9   5       60.00       55.47     10.91 o
   1  -9   5      651.85      588.27     23.39 o
   2  -9   5        8.39        9.02      3.98 o
   3  -9   5       38.60       45.42      6.51 o
   4  -9   5       43.49       49.55      6.61 o
   5  -9   5       16.57       20.33      5.70 o
   6  -9   5       88.05       84.72      8.35 o
   7  -9   5        8.90        9.88      4.86 o
   8  -9   5      148.00      141.99     10.49 o
   9  -9   5        0.70        2.13      6.44 o
  10  -9   5      334.88      321.51     16.93 o
  11  -9   5       32.92       24.13      8.67 o
  12  -9   5        0.78        7.62      7.36 o
  -7  -8   5       78.28       78.04     10.94 o
  -6  -8   5        5.11       11.09      5.74 o
  -5  -8   5        0.01        2.86      4.49 o
  -4  -8   5       69.35       93.87      9.75 o
  -3  -8   5       36.77       40.00      6.77 o
  -2  -8   5       81.08       90.51      9.65 o
  -1  -8   5     1261.13     1258.87     32.46 o
   0  -8   5        1.24       10.85      3.85 o
   1  -8   5       48.40       40.48      4.51 o
   2  -8   5      142.62      151.22      7.95 o
   3  -8   5      319.75      357.70     11.29 o
   4  -8   5      322.15      315.50     11.35 o
   5  -8   5      889.85      847.49     26.38 o
   6  -8   5       25.29       33.66      5.18 o
   7  -8   5       79.37       76.59      6.41 o
   8  -8   5        9.68       16.13      5.96 o
   9  -8   5        3.34       -4.48      4.48 o
  10  -8   5        1.98        3.33      4.47 o
  11  -8   5      235.48      235.53     13.59 o
  12  -8   5       68.99       78.34     15.65 o
  -8  -7   5       15.77       18.69      9.29 o
  -7  -7   5       45.90       52.50      7.60 o
  -6  -7   5       50.34       45.61      6.93 o
  -5  -7   5       98.08       92.26      7.80 o
  -4  -7   5      171.22      162.21     10.66 o
  -3  -7   5       69.22       60.61      6.96 o
  -2  -7   5        1.62       -0.73      4.44 o
  -1  -7   5       50.92       54.13      7.30 o
   0  -7   5      161.22      192.06      8.36 o
   1  -7   5       61.05       56.73      4.90 o
   2  -7   5      924.85      901.53     19.48 o
   3  -7   5       95.71       96.30      6.56 o
   4  -7   5        6.03        2.23      2.98 o
   5  -7   5      493.68      517.94     13.31 o
   6  -7   5       45.45       42.55      4.89 o
   7  -7   5       74.66       58.07      5.27 o
   8  -7   5      119.12      124.81     13.96 o
   9  -7   5       28.69       26.16     10.03 o
  10  -7   5      253.87      241.72     12.69 o
  11  -7   5      530.06      577.62     17.33 o
  12  -7   5       31.24       33.97      6.95 o
  -9  -6   5        2.99        6.89      6.37 o
  -8  -6   5        2.40       11.85      6.44 o
  -7  -6   5      168.15      171.86     16.35 o
  -6  -6   5       96.26       94.06      7.48 o
  -5  -6   5       46.15       41.61      5.77 o
  -4  -6   5       14.08        6.87      4.09 o
  -3  -6   5      125.63      125.60      7.10 o
  -2  -6   5        0.07        1.96      2.67 o
  -1  -6   5     1269.61     1327.76     25.29 o
   0  -6   5      982.63     1014.95     18.02 o
   1  -6   5      113.57      137.02      6.27 o
   2  -6   5      778.48      676.03     14.23 o
   3  -6   5      502.64      511.34     10.93 o
   4  -6   5       98.15      111.51      5.66 o
   5  -6   5      438.47      412.86     10.90 o
   6  -6   5       62.65       71.96      4.85 o
   7  -6   5      142.20      115.89      7.36 o
   8  -6   5      234.35      237.74      9.94 o
   9  -6   5      370.72      358.81     14.01 o
  10  -6   5        0.07       -2.81      3.98 o
  11  -6   5        4.42       -0.56      4.44 o
  12  -6   5       12.60        9.16      5.08 o
 -10  -5   5        1.24        2.68      6.21 o
  -9  -5   5       67.56       73.35      9.33 o
  -8  -5   5       53.70       37.41      7.09 o
  -7  -5   5        1.87        1.39      4.83 o
  -6  -5   5      116.16      100.69      7.12 o
  -5  -5   5      201.08      217.48      9.14 o
  -4  -5   5        4.74        2.60      3.06 o
  -3  -5   5      459.68      448.06     10.59 o
  -2  -5   5        1.53        0.89      2.61 o
  -1  -5   5      361.87      371.46     10.73 o
   0  -5   5     1224.07     1315.38     20.88 o
   1  -5   5        0.51        1.89      2.32 o
   2  -5   5       76.78       99.92      5.77 o
   3  -5   5        0.16       -1.59      2.07 o
   4  -5   5       90.96       88.72      5.14 o
   5  -5   5      332.64      309.14     11.78 o
   6  -5   5      255.93      233.55      8.15 o
   7  -5   5      158.67      145.67      7.19 o
   8  -5   5      173.73      185.87      7.90 o
   9  -5   5       16.05        8.89      3.41 o
  10  -5   5        1.07        4.16      3.74 o
  11  -5   5      354.41      394.75     13.50 o
  12  -5   5       31.21       27.61      4.86 o
 -10  -4   5        2.09        6.05      6.05 o
  -9  -4   5       91.16      124.10     10.56 o
  -8  -4   5       47.25       33.57      9.39 o
  -7  -4   5       37.07       36.50      6.84 o
  -6  -4   5      547.52      558.56     12.85 o
  -5  -4   5      365.11      356.79     10.40 o
  -4  -4   5       31.25       28.31      3.21 o
  -3  -4   5      890.24      879.87     15.52 o
  -2  -4   5      206.09      230.20      8.11 o
  -1  -4   5      114.76      117.35      5.20 o
   0  -4   5      464.09      418.61      9.29 o
   1  -4   5     1315.19     1366.45     21.80 o
   2  -4   5      123.20      141.75      7.63 o
   3  -4   5      815.34      825.22     22.81 o
   4  -4   5       16.53       24.37      4.58 o
   5  -4   5      122.47      141.85      5.06 o
   6  -4   5      229.34      224.91      7.30 o
   7  -4   5      457.65      447.80     16.46 o
   8  -4   5      113.29       96.86      5.17 o
   9  -4   5      392.93      368.05     10.25 o
  10  -4   5       27.53       28.20      3.65 o
  11  -4   5       23.51       23.52      3.91 o
 -11  -3   5       29.41       43.30      8.16 o
 -10  -3   5       22.54       20.90      6.19 o
  -9  -3   5      104.16      119.56      9.67 o
  -8  -3   5       32.26       51.01      4.58 o
  -7  -3   5       20.55       23.66      3.94 o
  -6  -3   5      117.71      118.27      5.58 o
  -5  -3   5        3.68        6.36      2.51 o
  -4  -3   5      208.90      203.91      6.38 o
  -3  -3   5       25.76       36.48      3.32 o
  -2  -3   5      291.79      233.48      7.07 o
  -1  -3   5     1241.04     1251.99     18.95 o
   0  -3   5     2714.39     2540.55     33.50 o
   1  -3   5      864.45      949.83     14.93 o
   2  -3   5       57.77       79.93      3.31 o
   3  -3   5      725.46      751.78     12.80 o
   4  -3   5        0.80        1.38      1.77 o
   5  -3   5      221.36      200.31      6.41 o
   6  -3   5     1229.71     1219.22     21.22 o
   7  -3   5      151.12      155.45      5.79 o
   8  -3   5       84.95       83.99      4.21 o
   9  -3   5      346.86      326.13     12.97 o
  10  -3   5      141.69      154.59     14.87 o
 -12  -2   5       22.05       19.74      7.15 o
 -11  -2   5      146.05      145.56     10.93 o
 -10  -2   5       18.93       17.51      5.55 o
  -9  -2   5       94.07      106.19      7.68 o
  -8  -2   5        1.15        7.06      2.61 o
  -7  -2   5      113.88      126.07      5.51 o
  -6  -2   5      643.84      675.26     12.23 o
  -5  -2   5      188.31      196.35      6.75 o
  -4  -2   5      400.38      401.43      7.76 o
  -3  -2   5     3201.10     3384.93     43.29 o
  -2  -2   5     1630.52     1661.34     24.96 o
  -1  -2   5       23.08       39.45      3.15 o
   0  -2   5     1174.49     1292.41     18.59 o
   1  -2   5      836.26      942.65     12.70 o
   2  -2   5     1025.54     1063.72     16.48 o
   3  -2   5      743.41      769.49     13.52 o
   4  -2   5       15.06       12.51      2.34 o
   5  -2   5      111.90      117.13      6.33 o
   6  -2   5      139.23      119.53      4.44 o
   7  -2   5       70.69       67.86      6.68 o
   8  -2   5        2.26        0.25      2.94 o
   9  -2   5      116.55      110.84     12.38 o
  10  -2   5        6.21       -5.04      8.87 o
  11  -2   5       40.01       16.17     15.33 o
 -12  -1   5        1.28        0.49      5.37 o
 -11  -1   5        2.97        4.80      4.76 o
 -10  -1   5        8.74        4.85      3.76 o
  -9  -1   5       22.48       32.05      4.77 o
  -8  -1   5       25.14       22.09      2.73 o
  -7  -1   5       69.71       74.98      4.89 o
  -6  -1   5      466.70      468.67      9.31 o
  -5  -1   5      379.74      404.39      7.72 o
  -4  -1   5      389.82      367.83      7.03 o
  -3  -1   5     3350.33     3582.04     42.50 o
  -2  -1   5     1255.81     1385.25     19.78 o
  -1  -1   5     1784.19     1778.50     24.13 o
   0  -1   5       35.36       24.81      2.50 o
   1  -1   5      325.40      369.07      6.41 o
   2  -1   5      227.27      258.64      5.49 o
   3  -1   5     1020.04     1014.26     13.58 o
   4  -1   5      563.78      536.74      9.97 o
   5  -1   5       45.27       42.76      3.87 o
   6  -1   5        0.93        1.51      1.68 o
   7  -1   5        3.26        0.51      2.83 o
   8  -1   5        4.52        5.58      3.35 o
   9  -1   5      104.74      120.74      7.23 o
  10  -1   5      110.91      124.26     24.18 o
  11  -1   5        3.66       -1.50     10.21 o
 -13   0   5       36.78       41.70      7.93 o
 -12   0   5        0.44        4.74      5.32 o
 -11   0   5       80.05       95.20      7.37 o
 -10   0   5        6.26        4.01      3.58 o
  -9   0   5       50.22       44.46      4.87 o
  -8   0   5      219.03      225.31      5.65 o
  -7   0   5     1138.15     1151.63     16.97 o
  -6   0   5       98.29      106.46      4.27 o
  -5   0   5       26.13       23.03      2.28 o
  -4   0   5       56.69       36.48      2.42 o
  -3   0   5      715.35      807.05     13.60 o
  -2   0   5      738.32      658.24     12.41 o
  -1   0   5      584.75      509.56      8.47 o
   0   0   5      121.76      100.06      3.18 o
   1   0   5        7.55        0.30      1.44 o
   2   0   5      709.57      755.64     12.07 o
   3   0   5       36.76       37.84      3.83 o
   4   0   5      105.74       91.99      4.08 o
   5   0   5        2.43        5.48      2.06 o
   6   0   5      256.18      243.64      6.84 o
   7   0   5      206.89      219.05      8.18 o
   8   0   5        8.10        5.60      2.59 o
   9   0   5       43.11       36.15      3.70 o
  10   0   5       13.45       18.42      4.08 o
 -13   1   5       61.73       91.96     14.93 o
 -12   1   5       12.05        1.78      4.31 o
 -11   1   5      269.75      268.50     11.30 o
 -10   1   5       46.77       48.69      5.35 o
  -9   1   5       29.35       40.82      4.44 o
  -8   1   5      214.05      212.00      5.48 o
  -7   1   5      186.20      195.89      5.27 o
  -6   1   5       13.12       29.49      2.47 o
  -5   1   5      843.51      887.97     11.12 o
  -4   1   5      127.89      113.54      3.07 o
  -3   1   5      164.35      156.48      3.56 o
  -2   1   5        1.85        6.24      1.75 o
  -1   1   5      577.79      691.62      9.22 o
   0   1   5     2744.98     2816.85     29.02 o
   1   1   5     3219.54     3602.78     40.14 o
   2   1   5       18.64       34.99      2.74 o
   3   1   5      400.43      393.85      6.97 o
   4   1   5     1434.80     1424.66     22.64 o
   5   1   5      481.45      479.76     10.65 o
   6   1   5       69.46       62.99      6.47 o
   7   1   5      116.96      110.81      5.57 o
   8   1   5        2.02       -0.39      3.29 o
   9   1   5       20.29       19.72      4.46 o
  10   1   5       36.96       38.43      5.73 o
 -13   2   5      120.01      115.17      9.26 o
 -12   2   5        7.88        3.88      4.19 o
 -11   2   5        3.60       12.96      4.08 o
 -10   2   5      170.91      175.59      8.52 o
  -9   2   5      145.40      124.84      6.98 o
  -8   2   5     2937.86     3045.70     36.70 o
  -7   2   5     1586.61     1499.27     21.31 o
  -6   2   5       11.92       12.25      1.93 o
  -5   2   5      169.43      191.59      5.49 o
  -4   2   5     2111.64     2204.76     25.82 o
  -3   2   5      307.23      329.82      7.51 o
  -2   2   5       70.97       69.55      2.75 o
  -1   2   5      300.91      339.84      6.34 o
   0   2   5      704.69      782.36     10.77 o
   1   2   5     2325.21     2466.82     30.46 o
   2   2   5      124.38      146.47      4.67 o
   3   2   5       17.81       15.73      2.22 o
   4   2   5      271.97      261.11     12.63 o
   5   2   5       46.78       35.96      5.51 o
   6   2   5        1.66        2.84      2.99 o
   7   2   5      153.99      149.95      8.14 o
   8   2   5        2.01        2.15      3.84 o
   9   2   5        3.32        7.10      4.47 o
 -14   3   5       48.67       61.24      9.67 o
 -13   3   5        3.41        3.14      5.06 o
 -12   3   5       35.59       36.28      5.58 o
 -11   3   5       21.70       21.00      6.22 o
 -10   3   5      658.91      663.09     16.51 o
  -9   3   5      168.45      143.00      5.25 o
  -8   3   5     1085.73     1041.10     16.41 o
  -7   3   5      222.63      233.93      6.13 o
  -6   3   5        3.61        3.55      1.64 o
  -5   3   5        0.95        0.68      1.65 o
  -4   3   5      161.83      197.11      8.48 o
  -3   3   5     1899.72     1897.10     25.75 o
  -2   3   5       44.03       44.46      2.73 o
  -1   3   5      119.36      130.71      4.22 o
   0   3   5      318.22      343.80      6.91 o
   1   3   5        2.03        2.88      1.94 o
   2   3   5       87.81      110.42      5.20 o
   3   3   5      148.05      144.55      5.01 o
   4   3   5      564.71      545.73     12.76 o
   5   3   5       73.67       75.22      6.16 o
   6   3   5       44.28       43.92      5.32 o
   7   3   5       61.82       57.55      6.18 o
   8   3   5       13.82       13.89      4.97 o
 -14   4   5       12.62        5.22      5.14 o
 -13   4   5      117.78      117.55     11.23 o
 -12   4   5      201.87      242.27     13.16 o
 -11   4   5       23.09       34.22      4.81 o
 -10   4   5       96.43       97.77      6.63 o
  -9   4   5        9.04        5.13      2.51 o
  -8   4   5       27.31       36.97      3.70 o
  -7   4   5       66.48       50.03      4.01 o
  -6   4   5      491.56      527.92     10.56 o
  -5   4   5        4.05        5.62      1.85 o
  -4   4   5     1153.41     1142.02     19.43 o
  -3   4   5       10.10       13.84      2.09 o
  -2   4   5       28.69       51.21      3.45 o
  -1   4   5       25.15       13.63      2.96 o
   0   4   5      134.89      173.18      5.30 o
   1   4   5        0.87        1.00      2.19 o
   2   4   5      927.45      911.83     15.29 o
   3   4   5       58.70       55.93      4.07 o
   4   4   5      399.21      366.70     12.28 o
   5   4   5       43.47       51.50      5.80 o
   6   4   5        0.64        2.09      3.91 o
   7   4   5       29.77       23.89      6.02 o
   8   4   5        3.75        5.72      5.59 o
 -14   5   5        6.84       10.09      6.51 o
 -13   5   5      210.15      255.63     14.08 o
 -12   5   5       19.02       16.84      5.41 o
 -11   5   5       15.16       11.64      5.06 o
 -10   5   5      247.86      255.64      9.18 o
  -9   5   5      196.10      210.03      9.45 o
  -8   5   5       25.27       20.84      3.50 o
  -7   5   5      609.40      638.44     13.49 o
  -6   5   5       49.54       49.76      4.94 o
  -5   5   5      244.91      230.05      8.22 o
  -4   5   5        6.93        0.91      2.42 o
  -3   5   5      319.04      315.62      7.34 o
  -2   5   5      646.05      714.15     12.99 o
  -1   5   5     1722.91     1771.12     24.44 o
   0   5   5      288.48      294.27      7.43 o
   1   5   5       12.48        7.59      2.64 o
   2   5   5       72.12       80.73      5.40 o
   3   5   5       62.86       68.57      5.22 o
   4   5   5        9.83       14.97      4.39 o
   5   5   5        4.61        7.12      4.79 o
   6   5   5        1.91        3.56      5.07 o
   7   5   5       93.38      114.20     10.61 o
 -14   6   5        7.03        2.17      6.60 o
 -13   6   5       70.88       75.52     11.20 o
 -12   6   5       14.23       20.65      6.08 o
 -11   6   5        4.05       -3.06      3.06 o
 -10   6   5      666.68      692.67     17.41 o
  -9   6   5      342.13      303.32     11.11 o
  -8   6   5       41.87       40.23      4.66 o
  -7   6   5       34.65       39.70      4.38 o
  -6   6   5      139.42      124.58      7.59 o
  -5   6   5       32.94       23.72      4.91 o
  -4   6   5     1410.97     1367.90     23.70 o
  -3   6   5      411.02      413.71     11.35 o
  -2   6   5       49.58       55.55      4.29 o
  -1   6   5     3080.32     2948.11     36.12 o
   0   6   5       28.49       27.58      3.61 o
   1   6   5      156.68      153.71      7.26 o
   2   6   5      147.81      175.61      7.85 o
   3   6   5       25.57       26.85      4.95 o
   4   6   5       50.65       44.34      6.96 o
   5   6   5      183.17      194.76     12.72 o
   6   6   5       42.61       23.40      6.79 o
 -14   7   5        3.57        3.83      6.58 o
 -13   7   5      124.60      121.63     13.98 o
 -12   7   5      257.84      264.76     18.59 o
 -11   7   5       43.46       56.55      6.89 o
 -10   7   5      263.68      229.23     10.27 o
  -9   7   5       98.08      115.78      8.00 o
  -8   7   5        0.09       -2.92      3.67 o
  -7   7   5      179.82      165.17      8.17 o
  -6   7   5       76.96       82.93      7.37 o
  -5   7   5       28.29       30.31      4.44 o
  -4   7   5      636.88      648.70     20.18 o
  -3   7   5      214.51      198.17      9.34 o
  -2   7   5      300.73      288.15      9.00 o
  -1   7   5      135.13      140.02      6.63 o
   0   7   5      445.97      434.23     12.48 o
   1   7   5      493.35      476.58     13.54 o
   2   7   5      615.20      631.47     16.19 o
   3   7   5      170.05      164.22      9.86 o
   4   7   5        0.21        0.76      4.90 o
   5   7   5       18.24       11.14      6.46 o
 -14   8   5        2.36       -1.90     11.24 o
 -13   8   5        2.46       -3.09      6.20 o
 -12   8   5      137.80      163.54     10.49 o
 -11   8   5       59.47       64.71     12.50 o
 -10   8   5       18.90       22.11      5.65 o
  -9   8   5      255.81      276.09     17.11 o
  -8   8   5      139.10      178.95     13.22 o
  -7   8   5      300.13      323.22     13.01 o
  -6   8   5      349.46      382.51     13.95 o
  -5   8   5       42.98       43.02      5.55 o
  -4   8   5      254.65      281.45     17.46 o
  -3   8   5       27.68       17.62      3.76 o
  -2   8   5       65.87       74.04      6.62 o
  -1   8   5      269.67      258.36     10.38 o
   0   8   5      852.25      859.97     23.55 o
   1   8   5      128.10      132.98      8.67 o
   2   8   5       63.86       63.93      7.35 o
   3   8   5        6.65       -1.19      4.33 o
   4   8   5       19.76       15.41      6.55 o
 -14   9   5        1.49       -0.57      7.18 o
 -13   9   5        1.17       -1.50      7.29 o
 -12   9   5      200.93      197.49     24.19 o
 -11   9   5      259.85      276.76     14.11 o
 -10   9   5       32.05       20.35     11.20 o
  -9   9   5      215.50      213.11     15.14 o
  -8   9   5       27.54       40.44      8.12 o
  -7   9   5       30.00       30.12      9.70 o
  -6   9   5      185.29      192.10     12.29 o
  -5   9   5        6.07        7.26      4.73 o
  -4   9   5      255.83      245.82     11.53 o
  -3   9   5      179.88      199.74     12.33 o
  -2   9   5        2.06       -3.46      3.46 o
  -1   9   5       46.35       29.92      5.26 o
   0   9   5       31.81       29.73      5.31 o
   1   9   5        1.37        0.98      4.20 o
   2   9   5        6.11       13.75      5.75 o
   3   9   5       95.46      117.95     10.09 o
 -14  10   5       42.32       18.16     20.11 o
 -13  10   5       53.71       53.72     12.48 o
 -12  10   5      222.68      238.72     15.56 o
 -11  10   5       95.97       85.81     12.72 o
 -10  10   5       11.88       13.36      7.03 o
  -9  10   5       84.72       64.46     10.20 o
  -8  10   5        9.64        5.98      6.50 o
  -7  10   5       23.11       37.81      8.47 o
  -6  10   5     1123.08     1100.87     69.28 o
  -5  10   5       19.80       35.61      8.27 o
  -4  10   5        6.96        4.75      5.91 o
  -3  10   5        0.09        3.47      4.23 o
  -2  10   5       86.87       96.48      8.40 o
  -1  10   5       26.87       21.69      5.23 o
   0  10   5      189.12      186.59     10.94 o
   1  10   5       10.07        6.77      5.27 o
   2  10   5       61.21       64.96      8.74 o
 -14  11   5       47.37       30.54     17.82 o
 -13  11   5        0.21        2.43      6.70 o
 -12  11   5       24.83       36.98      9.00 o
 -11  11   5       24.12       20.25      8.35 o
 -10  11   5        5.87       -0.22      6.43 o
  -9  11   5      262.74      244.46     18.33 o
  -8  11   5       42.61       31.59     26.71 o
  -7  11   5      135.47      125.63     17.10 o
  -6  11   5       19.76       17.68     14.83 o
  -5  11   5       12.04       22.10      8.06 o
  -4  11   5        3.47       -2.80      5.84 o
  -3  11   5       18.50       23.08      6.11 o
  -2  11   5       65.67       69.18     11.76 o
  -1  11   5        2.09        7.25      5.20 o
   0  11   5      281.75      315.68     15.65 o
   1  11   5       49.72       34.79     11.51 o
 -13  12   5       84.07       91.30     13.87 o
 -12  12   5      109.43      102.63     17.35 o
 -11  12   5      250.90      314.26     26.38 o
 -10  12   5        6.14       22.58     10.68 o
  -9  12   5       56.02       67.72     14.51 o
  -8  12   5       39.31       59.14     13.44 o
  -7  12   5       20.43        3.67     14.81 o
  -6  12   5       88.62       68.95     21.16 o
  -5  12   5      157.20      188.27     18.76 o
  -4  12   5       25.04       12.07      8.61 o
  -3  12   5      102.86      120.15     11.88 o
  -2  12   5      208.31      227.48     13.84 o
  -1  12   5      129.39      135.75     12.76 o
 -13  13   5      162.35      158.45     28.85 o
 -12  13   5      137.07      147.78     20.91 o
 -11  13   5        6.45        6.90     10.64 o
 -10  13   5       22.35       21.59     11.23 o
  -9  13   5       43.40       23.30     17.91 o
  -8  13   5      182.97      159.79     30.99 o
  -7  13   5        7.71        5.38     15.45 o
  -6  13   5      110.49      113.48     16.02 o
  -5  13   5      138.83      111.01     16.36 o
  -4  13   5        8.97       -2.05      6.75 o
  -3  13   5       58.77       70.58     11.12 o
  -2  13   5        1.73       -0.83      6.93 o
 -11  14   5      102.05      131.76     21.13 o
 -10  14   5       46.80       78.40     25.53 o
  -9  14   5       33.36       24.85     20.74 o
  -8  14   5      368.29      379.20     45.87 o
  -7  14   5       10.89       10.27     16.48 o
  -6  14   5        8.83        2.49     15.87 o
  -5  14   5       41.42       48.83     22.80 o
   2 -14   6      148.66      152.03     23.48 o
   3 -14   6       33.01       22.28     19.38 o
   4 -14   6       16.52        5.70     10.54 o
   5 -14   6       68.82       77.78     17.80 o
   6 -14   6      100.58       99.53     18.77 o
   7 -14   6        5.85       -1.90     10.25 o
   8 -14   6      203.73      179.65     17.87 o
   0 -13   6      134.97      145.06     21.87 o
   1 -13   6        0.06        4.74     11.03 o
   2 -13   6       17.95       19.32     13.02 o
   3 -13   6        0.78       -1.18      9.52 o
   4 -13   6       21.23       15.34     11.78 o
   5 -13   6      312.58      362.67     56.76 o
   6 -13   6      176.69      166.07     17.44 o
   7 -13   6       36.89       42.74     12.87 o
   8 -13   6       44.74       30.72     10.22 o
   9 -13   6       11.12       14.76      9.06 o
  -2 -12   6        3.84       -3.72      8.13 o
  -1 -12   6       91.55       62.03     15.87 o
   0 -12   6       54.77       67.08     15.78 o
   1 -12   6        1.23       13.78     10.61 o
   2 -12   6      300.65      247.13     27.60 o
   3 -12   6      245.99      326.97     27.53 o
   4 -12   6        1.10        2.52      8.21 o
   5 -12   6       24.80       38.07      9.77 o
   6 -12   6       19.28        6.47     10.29 o
   7 -12   6        1.06        2.84      5.94 o
   8 -12   6      127.01      107.40     11.73 o
   9 -12   6       85.80       89.06     11.66 o
  10 -12   6       11.44        7.33      9.54 o
  -3 -11   6       94.34      100.02     11.59 o
  -2 -11   6       38.67       21.54      8.10 o
  -1 -11   6      110.13       97.01     13.78 o
   0 -11   6      293.17      337.45     27.60 o
   1 -11   6       26.23       16.27     16.01 o
   2 -11   6       28.22       43.04     12.64 o
   3 -11   6       77.74       69.54     11.13 o
   4 -11   6       80.03      105.35     28.79 o
   5 -11   6       53.94       48.30     11.58 o
   6 -11   6      355.58      388.28     16.74 o
   7 -11   6       65.69       69.20      8.31 o
   8 -11   6        4.78        6.91      5.61 o
   9 -11   6       98.63      112.90     13.48 o
  10 -11   6       64.99       55.59     12.74 o
  11 -11   6       28.88       35.93     11.83 o
  -5 -10   6       34.18       17.51      8.08 o
  -4 -10   6       20.29       12.66      6.86 o
  -3 -10   6      117.47      116.13     14.39 o
  -2 -10   6       93.14       83.33     12.48 o
  -1 -10   6       27.27       12.34      7.70 o
   0 -10   6       17.17       10.79      7.53 o
   1 -10   6        7.95       10.73      7.04 o
   2 -10   6       15.78        9.61      9.20 o
   3 -10   6      597.55      610.89     19.88 o
   4 -10   6      707.48      711.73     21.51 o
   5 -10   6       11.46       12.33      5.36 o
   6 -10   6      980.58      976.79     28.24 o
   7 -10   6       20.95       16.95      5.76 o
   8 -10   6        6.25       -1.24      4.63 o
   9 -10   6       46.02       39.39      8.79 o
  10 -10   6       38.52       33.54      8.36 o
  11 -10   6       53.07       32.89     10.29 o
  -6  -9   6       21.12       25.87     10.85 o
  -5  -9   6       11.17       17.22      6.10 o
  -4  -9   6        9.47        0.70      5.05 o
  -3  -9   6       39.63        9.23     10.64 o
  -2  -9   6       69.42       63.53      8.91 o
  -1  -9   6       53.98       46.23      9.94 o
   0  -9   6      429.22      400.62     34.04 o
   1  -9   6        0.27        2.22      4.62 o
   2  -9   6       38.36       49.75      6.86 o
   3  -9   6      480.27      470.74     19.36 o
   4  -9   6       91.60      101.20      9.79 o
   5  -9   6      266.15      246.82     13.42 o
   6  -9   6       36.02       40.21      6.73 o
   7  -9   6       60.00       71.19      9.63 o
   8  -9   6        0.30        2.03      4.41 o
   9  -9   6      291.16      263.02     19.19 o
  10  -9   6       46.31       26.07      7.21 o
  11  -9   6       18.11       29.97      8.14 o
  -7  -8   6       31.91       27.45      7.18 o
  -6  -8   6        1.75        1.47      5.46 o
  -5  -8   6        0.34        6.09      5.14 o
  -4  -8   6      114.50      113.58     10.38 o
  -3  -8   6      377.38      328.50     16.51 o
  -2  -8   6       78.58       80.21      9.29 o
  -1  -8   6      113.98       78.96      9.48 o
   0  -8   6        0.21        1.86      3.65 o
   1  -8   6        0.48       -0.61      3.50 o
   2  -8   6        0.01        4.82      3.45 o
   3  -8   6      171.99      160.32      8.96 o
   4  -8   6        1.30        1.25      3.69 o
   5  -8   6       12.94       11.37      4.29 o
   6  -8   6      392.39      410.98     13.66 o
   7  -8   6       32.51       34.94      6.44 o
   8  -8   6       83.59       88.09      9.69 o
   9  -8   6        0.87       -1.44      5.52 o
  10  -8   6       69.67       65.57     10.55 o
  11  -8   6       76.73       67.86      9.05 o
  12  -8   6      140.07      158.36     14.99 o
  -8  -7   6        4.16        8.18      6.91 o
  -7  -7   6       52.47       49.03      7.37 o
  -6  -7   6        0.12       -2.15      4.40 o
  -5  -7   6      130.07      123.16     11.34 o
  -4  -7   6       15.38        9.25      4.68 o
  -3  -7   6       26.89       18.61      5.49 o
  -2  -7   6        5.64        0.37      4.40 o
  -1  -7   6      299.85      319.53     13.48 o
   0  -7   6       13.14       -0.26      3.12 o
   1  -7   6      375.17      414.07     11.97 o
   2  -7   6       17.39       20.08      3.87 o
   3  -7   6      103.60       84.11      5.87 o
   4  -7   6        4.38        7.52      3.42 o
   5  -7   6       62.72       45.52      5.80 o
   6  -7   6       12.66        9.17      3.55 o
   7  -7   6      124.40      126.04      7.45 o
   8  -7   6       32.12       20.04      5.61 o
   9  -7   6      602.84      569.02     20.40 o
  10  -7   6       75.00       70.61     10.68 o
  11  -7   6        1.14       -4.84      5.01 o
  12  -7   6       35.95       39.14      6.49 o
  -9  -6   6        6.79        4.54      7.63 o
  -8  -6   6      273.36      220.05     14.48 o
  -7  -6   6       40.49       36.59      6.33 o
  -6  -6   6        1.76        2.88      4.16 o
  -5  -6   6       86.65       91.65      7.81 o
  -4  -6   6       82.18       91.55      7.76 o
  -3  -6   6       34.93       38.69      4.96 o
  -2  -6   6      282.18      285.04     13.04 o
  -1  -6   6      683.73      757.85     16.36 o
   0  -6   6      120.30      113.04      6.16 o
   1  -6   6     1623.72     1601.49     26.82 o
   2  -6   6      205.63      200.24     11.70 o
   3  -6   6        3.22       -0.15      2.38 o
   4  -6   6       93.70      106.02      8.88 o
   5  -6   6       12.46        7.91      3.86 o
   6  -6   6      241.94      260.68      8.46 o
   7  -6   6      462.42      474.93     17.42 o
   8  -6   6       31.05       23.50      5.45 o
   9  -6   6      155.26      166.23     10.44 o
  10  -6   6      210.57      212.22     11.40 o
  11  -6   6       18.06       19.66      5.70 o
 -10  -5   6      185.36      189.97     20.96 o
  -9  -5   6        0.20       -1.32      5.73 o
  -8  -5   6      205.59      231.20     12.16 o
  -7  -5   6       25.88       14.25      5.24 o
  -6  -5   6        6.17        5.37      3.63 o
  -5  -5   6      120.86      118.03      7.35 o
  -4  -5   6      294.91      299.33      8.96 o
  -3  -5   6        0.32        0.78      2.76 o
  -2  -5   6     1890.60     1840.93     32.82 o
  -1  -5   6      369.21      389.10      9.93 o
   0  -5   6      117.90      120.39      5.83 o
   1  -5   6      341.43      347.86     10.32 o
   2  -5   6      129.92      126.06      5.91 o
   3  -5   6        0.17       -0.16      2.35 o
   4  -5   6      132.22      131.42      6.24 o
   5  -5   6       50.94       58.31      3.91 o
   6  -5   6       14.43       13.19      3.45 o
   7  -5   6       74.83       79.24      6.22 o
   8  -5   6        0.18        0.78      3.10 o
   9  -5   6        1.17        3.44      3.99 o
  10  -5   6       46.29       40.08      6.09 o
  11  -5   6        6.87       10.29      4.81 o
 -10  -4   6       70.72       62.57      8.94 o
  -9  -4   6        2.33       -0.28      5.19 o
  -8  -4   6       46.38       42.67      5.48 o
  -7  -4   6       95.75       98.64      6.84 o
  -6  -4   6      101.60      109.58      6.44 o
  -5  -4   6     1249.10     1259.68     22.94 o
  -4  -4   6      719.82      678.86     12.97 o
  -3  -4   6      113.15      144.62      7.27 o
  -2  -4   6       91.27       78.69      5.24 o
  -1  -4   6       50.56       63.87      6.07 o
   0  -4   6      440.11      498.70     10.62 o
   1  -4   6     1453.49     1425.55     22.97 o
   2  -4   6       21.97       11.31      2.38 o
   3  -4   6        6.26        2.39      2.21 o
   4  -4   6        4.83        8.45      2.59 o
   5  -4   6       28.61       32.30      3.07 o
   6  -4   6        0.12        0.22      2.72 o
   7  -4   6      101.85      106.94      6.15 o
   8  -4   6      102.75       98.65     10.91 o
   9  -4   6       48.85       51.81      4.82 o
  10  -4   6      268.71      282.72     11.02 o
  11  -4   6        1.96        6.03      4.00 o
 -11  -3   6        2.13        3.05      5.76 o
 -10  -3   6       39.02       65.58      8.41 o
  -9  -3   6       25.80       42.63      6.84 o
  -8  -3   6       23.41       28.71      4.69 o
  -7  -3   6      295.34      306.00     14.69 o
  -6  -3   6      190.95      178.06      7.21 o
  -5  -3   6      136.01      139.58      6.28 o
  -4  -3   6      125.25      123.92      5.00 o
  -3  -3   6      646.41      607.93     19.74 o
  -2  -3   6     1427.85     1442.60     21.89 o
  -1  -3   6     1131.58     1089.98     17.55 o
   0  -3   6        4.08        3.57      1.91 o
   1  -3   6       34.41       52.73      3.56 o
   2  -3   6       12.39        8.82      2.37 o
   3  -3   6      132.04      153.35      6.13 o
   4  -3   6      106.10      111.27      5.30 o
   5  -3   6      136.01      151.54      6.17 o
   6  -3   6      300.62      287.38      9.33 o
   7  -3   6      162.68      168.17      6.15 o
   8  -3   6      242.50      246.00      7.42 o
   9  -3   6       73.37       63.08      4.17 o
  10  -3   6       11.06        5.19      4.06 o
  11  -3   6       17.70       23.74      7.45 o
 -12  -2   6        8.80        8.91      5.97 o
 -11  -2   6       14.22       12.79      5.94 o
 -10  -2   6      111.22      101.95      8.97 o
  -9  -2   6        4.57        3.09      3.71 o
  -8  -2   6       40.74       36.05      4.30 o
  -7  -2   6      127.70      142.99      6.34 o
  -6  -2   6       17.84       22.82      2.98 o
  -5  -2   6      317.26      321.35      7.84 o
  -4  -2   6     1622.88     1492.62     19.85 o
  -3  -2   6     1128.94     1039.51     19.32 o
  -2  -2   6       45.79       56.32      3.84 o
  -1  -2   6     2624.06     2871.40     40.22 o
   0  -2   6        0.80       -0.34      1.79 o
   1  -2   6       12.60       16.96      2.39 o
   2  -2   6      817.77      812.06     13.98 o
   3  -2   6      208.51      190.32      6.01 o
   4  -2   6       34.40       32.98      3.09 o
   5  -2   6     1616.47     1506.32     26.26 o
   6  -2   6      513.86      501.64     11.89 o
   7  -2   6      505.44      502.11     11.96 o
   8  -2   6      291.41      281.31      8.16 o
   9  -2   6       24.40       27.77      3.61 o
  10  -2   6        8.00        7.47      3.59 o
 -12  -1   6       10.26        3.90      5.60 o
 -11  -1   6        7.85       18.03      5.41 o
 -10  -1   6        0.11        3.62      4.25 o
  -9  -1   6        0.07        1.40      3.32 o
  -8  -1   6       82.21       84.18      7.76 o
  -7  -1   6     1639.31     1607.70     22.86 o
  -6  -1   6      540.10      492.82      9.86 o
  -5  -1   6      533.21      543.68     10.41 o
  -4  -1   6      271.26      277.36      6.21 o
  -3  -1   6     3951.06     4267.16     57.23 o
  -2  -1   6       27.20       46.99      3.55 o
  -1  -1   6      102.20      145.84      6.22 o
   0  -1   6      197.67      199.19      5.35 o
   1  -1   6      341.02      281.28      6.99 o
   2  -1   6     1356.93     1314.22     20.05 o
   3  -1   6        0.22        1.60      1.61 o
   4  -1   6       98.18       87.49      4.29 o
   5  -1   6      153.10      159.64      6.01 o
   6  -1   6       42.62       42.48      3.88 o
   7  -1   6       11.94        6.65      2.63 o
   8  -1   6       51.60       56.16      4.15 o
   9  -1   6       30.65       30.64      5.41 o
  10  -1   6        7.05        3.61      4.29 o
 -13   0   6       27.80       42.05     15.86 o
 -12   0   6        5.30        0.86      5.34 o
 -11   0   6        8.91       12.14      4.49 o
 -10   0   6       55.21       46.73      5.64 o
  -9   0   6        1.63        0.59      2.51 o
  -8   0   6       20.36       18.63      2.91 o
  -7   0   6      184.01      217.05      6.45 o
  -6   0   6      290.84      260.91      6.58 o
  -5   0   6        0.09        0.47      1.54 o
  -4   0   6      126.74      155.65      5.26 o
  -3   0   6      466.08      596.03     10.35 o
  -2   0   6      105.14      120.06      4.22 o
  -1   0   6      980.88     1005.18     15.46 o
   0   0   6       10.28        5.43      1.69 o
   1   0   6        6.21        5.92      1.88 o
   2   0   6       45.39       29.76      2.62 o
   3   0   6      209.93      168.82      5.07 o
   4   0   6       63.97       95.47      4.80 o
   5   0   6     2033.15     1907.87     29.39 o
   6   0   6       19.66       20.05      3.18 o
   7   0   6       85.31       93.13      5.33 o
   8   0   6      173.85      194.26      7.49 o
   9   0   6       78.43       84.57      7.45 o
  10   0   6       14.26       23.87      8.75 o
 -13   1   6        0.75        8.13      6.57 o
 -12   1   6       19.31       26.41      6.23 o
 -11   1   6        0.29        0.48      3.90 o
 -10   1   6        0.74       -0.78      3.22 o
  -9   1   6       14.08       20.80      3.43 o
  -8   1   6      293.85      277.60      7.67 o
  -7   1   6      142.16      149.40      5.24 o
  -6   1   6       22.23       13.66      2.64 o
  -5   1   6      739.59      775.97     10.72 o
  -4   1   6     1339.05     1327.76     17.38 o
  -3   1   6     2012.38     2009.39     24.17 o
  -2   1   6       52.10       65.15      3.21 o
  -1   1   6     1160.82     1188.22     15.84 o
   0   1   6        1.14        9.79      1.74 o
   1   1   6        3.50        5.18      1.90 o
   2   1   6      854.54      759.07     12.05 o
   3   1   6      547.05      559.26      9.54 o
   4   1   6       17.46       26.67      3.38 o
   5   1   6      123.17      111.11      5.62 o
   6   1   6       42.63       28.93      3.82 o
   7   1   6        0.14        4.53      3.52 o
   8   1   6       48.99       58.33      5.83 o
   9   1   6       10.43        6.59      4.42 o
 -13   2   6      113.36      111.79     17.86 o
 -12   2   6        2.22       -2.58      4.41 o
 -11   2   6       49.65       36.94      5.41 o
 -10   2   6       46.38       64.89      6.93 o
  -9   2   6        3.64        2.21      2.25 o
  -8   2   6       41.68       46.34      5.11 o
  -7   2   6       47.45       80.09      3.92 o
  -6   2   6      360.67      297.43      6.88 o
  -5   2   6      455.95      454.83      7.60 o
  -4   2   6       25.44       24.87      2.29 o
  -3   2   6      655.30      712.43     10.50 o
  -2   2   6       77.15       66.17      2.85 o
  -1   2   6      897.14     1094.23     14.80 o
   0   2   6     1681.21     1693.97     20.26 o
   1   2   6       18.52       20.01      2.51 o
   2   2   6       53.48       50.34      4.32 o
   3   2   6      314.91      328.43      7.21 o
   4   2   6      594.73      605.79     13.37 o
   5   2   6      167.74      160.13      8.04 o
   6   2   6        2.33        8.64      3.89 o
   7   2   6        3.36        8.07      4.12 o
   8   2   6       76.57       90.80      9.03 o
   9   2   6       94.77      100.93      8.49 o
 -14   3   6        0.29       -1.37      6.45 o
 -13   3   6       15.45       11.40      6.54 o
 -12   3   6      242.70      275.87     13.18 o
 -11   3   6       80.87       70.91      6.69 o
 -10   3   6        0.00        6.99      2.76 o
  -9   3   6      552.46      517.07     11.69 o
  -8   3   6     1196.25     1122.59     18.58 o
  -7   3   6        2.01        1.45      1.93 o
  -6   3   6       93.08       94.90      4.46 o
  -5   3   6       33.11       33.80      3.80 o
  -4   3   6        0.43       -1.29      2.14 o
  -3   3   6     4273.48     4388.83     54.69 o
  -2   3   6       72.81       54.42      3.04 o
  -1   3   6      463.02      503.04      8.82 o
   0   3   6      101.97       77.77      4.26 o
   1   3   6       78.33       90.65      4.81 o
   2   3   6        7.28        4.05      2.38 o
   3   3   6      333.20      352.83      8.87 o
   4   3   6       45.43       38.09      4.96 o
   5   3   6       24.94       17.58      4.90 o
   6   3   6       70.96       69.33      6.65 o
   7   3   6       27.67       41.76      6.11 o
   8   3   6        1.14       -2.43      5.14 o
 -14   4   6       57.12       83.87      9.16 o
 -13   4   6       14.53       15.85      5.40 o
 -12   4   6      336.01      347.67     12.80 o
 -11   4   6       67.70       51.50      5.75 o
 -10   4   6      243.68      224.28      7.79 o
  -9   4   6      618.90      584.01     13.75 o
  -8   4   6        6.78        7.92      3.02 o
  -7   4   6      381.08      408.61      9.51 o
  -6   4   6       11.81        8.18      2.19 o
  -5   4   6       18.50       16.69      3.32 o
  -4   4   6       97.99       92.62      4.94 o
  -3   4   6     2271.18     2270.19     28.87 o
  -2   4   6        0.02       -0.15      1.69 o
  -1   4   6      311.44      298.04      6.91 o
   0   4   6      379.43      430.76      9.31 o
   1   4   6       71.52       93.38      5.21 o
   2   4   6        8.93        7.28      2.78 o
   3   4   6      676.49      716.75     15.41 o
   4   4   6      128.44      129.95      8.17 o
   5   4   6        0.01        2.26      3.90 o
   6   4   6        7.91        2.19      4.74 o
   7   4   6        3.45       -4.01      5.04 o
 -14   5   6       47.58       42.76      9.67 o
 -13   5   6        1.07       11.90      6.46 o
 -12   5   6       15.26        5.94      6.18 o
 -11   5   6       33.72       41.59      4.93 o
 -10   5   6      172.62      160.90      8.34 o
  -9   5   6       98.83       83.28      6.51 o
  -8   5   6      963.93      914.75     19.20 o
  -7   5   6      100.79      111.03      5.54 o
  -6   5   6      110.25      125.43      5.67 o
  -5   5   6      122.24      126.47      5.03 o
  -4   5   6      254.92      229.18      7.98 o
  -3   5   6      107.83       99.99      4.53 o
  -2   5   6      213.54      200.98      6.32 o
  -1   5   6        0.06       -1.15      2.07 o
   0   5   6      384.34      401.03      9.68 o
   1   5   6        1.89       -1.37      2.74 o
   2   5   6        0.06       -0.50      2.74 o
   3   5   6       23.40       31.17      4.75 o
   4   5   6       26.56       18.60      6.50 o
   5   5   6        2.31        0.95      4.59 o
   6   5   6      224.04      258.31     14.48 o
   7   5   6        0.35        2.19      5.84 o
 -14   6   6        0.06        3.94      6.68 o
 -13   6   6        9.96       16.23      7.66 o
 -12   6   6       14.17       18.26      7.01 o
 -11   6   6      356.71      332.68     12.97 o
 -10   6   6       13.47       24.65      4.66 o
  -9   6   6     1203.90     1132.71     28.49 o
  -8   6   6        8.07        4.67      3.35 o
  -7   6   6        3.01        1.75      3.10 o
  -6   6   6        0.29       -0.89      2.82 o
  -5   6   6        2.06       -2.56      2.56 o
  -4   6   6        0.40        1.95      2.20 o
  -3   6   6     2217.13     2090.86     30.08 o
  -2   6   6      499.13      520.66     10.97 o
  -1   6   6       82.41       73.62      4.77 o
   0   6   6      150.51      136.53      7.34 o
   1   6   6      103.64       90.50      6.53 o
   2   6   6        0.26        8.45      3.82 o
   3   6   6      179.14      198.04      9.91 o
   4   6   6       66.62       90.39     12.20 o
   5   6   6        0.12       -5.53      6.19 o
   6   6   6       21.38       18.92      7.13 o
 -15   7   6        2.00        4.82     14.32 o
 -14   7   6      147.41      188.51     17.46 o
 -13   7   6      218.71      225.70     26.04 o
 -12   7   6        0.14        2.65      6.13 o
 -11   7   6       83.13       81.00      9.00 o
 -10   7   6       14.63        6.74      4.60 o
  -9   7   6       28.73       17.67      5.07 o
  -8   7   6      292.11      265.33     11.55 o
  -7   7   6       50.05       52.73      6.30 o
  -6   7   6       62.79       66.82      6.71 o
  -5   7   6     1445.48     1474.86     28.35 o
  -4   7   6        0.02        4.31      2.63 o
  -3   7   6      954.86      906.85     17.97 o
  -2   7   6      111.93      127.42      6.70 o
  -1   7   6      309.79      318.88     17.44 o
   0   7   6        0.04        2.48      3.29 o
   1   7   6      654.10      655.74     18.56 o
   2   7   6        0.12        3.81      4.02 o
   3   7   6      138.43      158.38      9.90 o
   4   7   6      172.03      207.73     13.81 o
   5   7   6       17.95       22.53      7.03 o
 -15   8   6        6.46       -4.07     13.21 o
 -14   8   6      281.06      292.70     22.00 o
 -13   8   6       76.53       61.90     11.79 o
 -12   8   6        0.04       -3.01      4.70 o
 -11   8   6       12.46        7.27      4.87 o
 -10   8   6        2.37       -0.52      4.24 o
  -9   8   6      264.67      223.58     22.57 o
  -8   8   6      521.14      500.94     28.72 o
  -7   8   6       46.45       33.29      7.97 o
  -6   8   6       12.03       22.66      5.07 o
  -5   8   6      148.43      156.27      9.77 o
  -4   8   6       83.66       77.37      5.78 o
  -3   8   6      114.16      110.13      8.14 o
  -2   8   6      665.33      668.80     17.36 o
  -1   8   6      671.55      664.45     17.71 o
   0   8   6      175.69      172.10     10.93 o
   1   8   6      430.77      400.63     14.94 o
   2   8   6        8.52       13.32      5.25 o
   3   8   6        7.17        5.28      5.18 o
   4   8   6       11.59       23.45      7.17 o
 -14   9   6       46.74       54.96     12.51 o
 -13   9   6      102.22      111.22     15.76 o
 -12   9   6      202.81      221.37     14.93 o
 -11   9   6       45.68       59.83      8.32 o
 -10   9   6      258.05      303.26     18.16 o
  -9   9   6       80.40       71.90     10.23 o
  -8   9   6      215.51      179.32     14.65 o
  -7   9   6       91.40       99.97     11.73 o
  -6   9   6        3.09       11.74      5.25 o
  -5   9   6       85.77       83.69      8.26 o
  -4   9   6       67.82       78.77      7.35 o
  -3   9   6       34.68       36.92      6.02 o
  -2   9   6      136.88      159.40      9.73 o
  -1   9   6       84.52       80.66      7.84 o
   0   9   6        1.05       -0.46      4.24 o
   1   9   6       56.87       68.11      7.92 o
   2   9   6        8.09        2.94      4.93 o
   3   9   6       60.25       79.54     10.71 o
 -14  10   6       34.36       31.16     10.98 o
 -13  10   6      150.11      155.19     13.44 o
 -12  10   6      319.85      328.99     30.95 o
 -11  10   6       13.69       12.34     13.37 o
 -10  10   6        8.65        6.26      7.07 o
  -9  10   6       82.98       65.90     10.67 o
  -8  10   6      390.15      381.50     21.20 o
  -7  10   6      114.97       91.54     14.13 o
  -6  10   6       14.23       16.67      8.75 o
  -5  10   6       15.30       19.04      6.89 o
  -4  10   6       10.18       17.94      6.00 o
  -3  10   6       63.66       67.19      8.54 o
  -2  10   6        6.27        5.02      4.92 o
  -1  10   6        9.43        0.94      4.42 o
   0  10   6        0.13       -3.77      4.86 o
   1  10   6      186.73      189.73     12.32 o
   2  10   6        0.46        4.45      5.92 o
 -14  11   6        0.58        9.49      9.83 o
 -13  11   6       76.93       81.50     11.69 o
 -12  11   6        3.00        7.91      7.39 o
 -11  11   6       14.75        3.68      7.58 o
 -10  11   6       98.05      104.16     13.48 o
  -9  11   6      177.27      183.92     20.39 o
  -8  11   6       45.80       50.34     12.28 o
  -7  11   6      354.75      358.29     48.46 o
  -6  11   6       41.03       52.98     11.31 o
  -5  11   6       38.63       34.82      8.92 o
  -4  11   6        8.65        3.26      5.29 o
  -3  11   6      102.32      102.43     12.45 o
  -2  11   6        3.95        9.60      5.50 o
  -1  11   6      293.22      338.79     21.60 o
   0  11   6       18.42       24.14      7.34 o
 -13  12   6      143.05      197.04     54.75 o
 -12  12   6      333.09      367.47     28.57 o
 -11  12   6      148.90      153.77     28.96 o
 -10  12   6      116.20      125.66     18.29 o
  -9  12   6       26.19        6.38      9.23 o
  -8  12   6        0.28       14.36     15.63 o
  -7  12   6        3.88        7.43     13.80 o
  -6  12   6       79.15       63.52     20.52 o
  -5  12   6       19.43        1.11      6.28 o
  -4  12   6      179.86      172.47     25.06 o
  -3  12   6      137.18      162.68     12.64 o
  -2  12   6        0.26       -0.10      5.36 o
  -1  12   6       52.50       52.70      9.13 o
 -12  13   6        1.87       -0.49      9.93 o
 -11  13   6        5.39       16.49     11.18 o
 -10  13   6       60.89       47.29     14.96 o
  -9  13   6       10.06       17.70     16.76 o
  -8  13   6       16.63       18.60     16.34 o
  -7  13   6      425.77      495.69     49.79 o
  -6  13   6       36.66       68.76     22.62 o
  -5  13   6        0.55       -8.67      8.83 o
  -4  13   6        0.56       -5.52      9.45 o
  -3  13   6       31.99        9.90      9.98 o
 -11  14   6        0.21       23.18     19.37 o
 -10  14   6      213.06      228.79     40.01 o
  -9  14   6      283.78      309.17     43.82 o
  -8  14   6       66.59       88.32     27.36 o
  -7  14   6       24.24       30.63     20.31 o
  -6  14   6       23.02       15.93     12.23 o
  -5  14   6        5.96       39.26     20.52 o
   3 -14   7        3.18       -8.40     14.34 o
   4 -14   7        4.08       23.04     15.12 o
   5 -14   7       45.28       56.04     16.43 o
   6 -14   7       27.69       16.22     12.79 o
   7 -14   7       53.69       64.02     13.26 o
   0 -13   7       10.54        7.56     26.81 o
   1 -13   7        4.07       23.03     13.05 o
   2 -13   7       60.34       48.24     14.98 o
   3 -13   7      106.03       81.55     17.55 o
   4 -13   7      600.81      658.82     38.60 o
   5 -13   7       47.81       47.25     14.75 o
   6 -13   7      240.01      256.93     20.73 o
   7 -13   7      143.08      132.81     31.35 o
   8 -13   7       37.02       13.76     10.08 o
   9 -13   7       28.28       26.54     10.58 o
  -2 -12   7       10.20        5.04      9.09 o
  -1 -12   7       16.71        9.92     11.66 o
   0 -12   7       19.60       24.96     12.18 o
   1 -12   7      140.17      143.18     22.08 o
   2 -12   7       51.44       55.35     13.82 o
   3 -12   7       62.09       73.48     15.72 o
   4 -12   7      511.12      558.41     27.34 o
   5 -12   7       21.93       27.53      9.96 o
   6 -12   7       27.01       26.28     10.55 o
   7 -12   7       65.51       61.88     11.21 o
   8 -12   7        2.11       -1.04      5.77 o
   9 -12   7       85.74       83.18     10.19 o
  10 -12   7      164.95      165.50     20.61 o
  -3 -11   7        4.52       -3.16      6.57 o
  -2 -11   7      207.25      247.51     20.24 o
  -1 -11   7      171.55      158.09     20.71 o
   0 -11   7       18.92       30.64     12.54 o
   1 -11   7       50.76       52.62     13.33 o
   2 -11   7       12.87       11.65      9.48 o
   3 -11   7        1.23        6.06      6.61 o
   4 -11   7      458.38      458.19     24.14 o
   5 -11   7      130.88      143.13     14.68 o
   6 -11   7        8.16        5.38      5.54 o
   7 -11   7       98.03      110.49     10.15 o
   8 -11   7       48.49       60.64      8.57 o
   9 -11   7        3.23        7.55      7.31 o
  10 -11   7        9.89        7.62      7.81 o
  -5 -10   7       92.69       80.95     14.55 o
  -4 -10   7       27.55       34.40      9.94 o
  -3 -10   7        4.27        7.13      6.66 o
  -2 -10   7       16.34       17.63      8.34 o
  -1 -10   7       77.56       65.12     10.86 o
   0 -10   7      116.53       78.71     14.25 o
   1 -10   7       50.84       62.33     12.69 o
   2 -10   7      541.10      603.70     25.92 o
   3 -10   7       12.81        6.19      6.76 o
   4 -10   7      578.34      632.05     22.65 o
   5 -10   7      330.50      360.04     33.35 o
   6 -10   7        0.12        0.01      6.26 o
   7 -10   7        1.71        4.68      5.27 o
   8 -10   7        0.73        0.75      5.40 o
   9 -10   7        5.93       10.98      8.75 o
  10 -10   7      150.30      159.17     14.29 o
  11 -10   7      192.91      182.21     15.11 o
  -6  -9   7       18.69        7.40      7.32 o
  -5  -9   7        0.59        3.57      5.81 o
  -4  -9   7       13.32        2.87      5.78 o
  -3  -9   7       61.06       52.73     13.43 o
  -2  -9   7      106.22      100.96     12.53 o
  -1  -9   7      510.63      509.00     23.71 o
   0  -9   7      408.09      438.71     21.87 o
   1  -9   7       15.45        4.60      7.77 o
   2  -9   7     1167.76     1239.00     33.19 o
   3  -9   7       59.08       55.47      8.06 o
   4  -9   7        9.84        8.43     10.82 o
   5  -9   7      139.46      142.41     11.09 o
   6  -9   7       64.94       70.94      8.56 o
   7  -9   7       71.40       61.41     13.67 o
   8  -9   7       44.12       55.66      7.45 o
   9  -9   7       22.42       11.87      7.56 o
  10  -9   7       76.95       79.13     12.33 o
  11  -9   7       60.04       49.39      9.30 o
  -7  -8   7       38.25       34.69      8.43 o
  -6  -8   7        3.00       -4.62      5.20 o
  -5  -8   7        0.79        1.08      5.62 o
  -4  -8   7       52.76       53.36      7.39 o
  -3  -8   7       37.02       37.97      7.55 o
  -2  -8   7      558.80      544.02     20.48 o
  -1  -8   7       23.35       20.87      6.17 o
   0  -8   7        0.04        2.41      3.82 o
   1  -8   7       29.76       36.23      5.48 o
   2  -8   7      163.52      144.69     11.06 o
   3  -8   7       94.16       91.35      9.07 o
   4  -8   7      172.52      165.79     11.27 o
   5  -8   7      268.13      225.81     12.45 o
   6  -8   7       73.66       47.11      6.70 o
   7  -8   7       42.17       27.67      5.84 o
   8  -8   7        0.45       -3.81      5.33 o
   9  -8   7        3.51       -1.54      6.10 o
  10  -8   7       63.05       56.49     13.08 o
  11  -8   7      105.25       96.13     21.32 o
  -8  -7   7        0.04       -0.88      6.53 o
  -7  -7   7       80.07       86.03      9.01 o
  -6  -7   7       27.69       23.49      6.08 o
  -5  -7   7        2.18       10.02      4.97 o
  -4  -7   7      183.52      171.18     10.58 o
  -3  -7   7        1.36        5.01      4.91 o
  -2  -7   7       13.42        6.56      5.13 o
  -1  -7   7      573.17      618.37     16.65 o
   0  -7   7        5.78        6.87      3.79 o
   1  -7   7        7.69        2.27      3.27 o
   2  -7   7       96.81       98.98      6.65 o
   3  -7   7        1.90        1.31      3.52 o
   4  -7   7        2.91       13.24      4.21 o
   5  -7   7        0.33       -0.52      3.67 o
   6  -7   7       45.13       34.39      5.04 o
   7  -7   7        1.19       -1.79      3.13 o
   8  -7   7      161.12      160.13     11.67 o
   9  -7   7        0.20        6.21      5.33 o
  10  -7   7       88.87       91.11      9.67 o
  11  -7   7       56.53       49.22      9.38 o
  -9  -6   7       22.94       39.94      8.64 o
  -8  -6   7        1.15        5.80      5.42 o
  -7  -6   7      149.20      130.33      9.78 o
  -6  -6   7      119.10      129.79      8.75 o
  -5  -6   7       31.51       28.32      5.47 o
  -4  -6   7      348.28      334.90     12.84 o
  -3  -6   7       15.60       11.98      4.99 o
  -2  -6   7       56.68       47.88      5.58 o
  -1  -6   7     1125.63     1178.42     22.41 o
   0  -6   7       89.81      114.39      6.43 o
   1  -6   7        4.28        7.94      3.36 o
   2  -6   7      558.41      543.42     14.32 o
   3  -6   7      874.62      895.68     29.22 o
   4  -6   7       18.61       14.72      4.08 o
   5  -6   7      249.84      258.38     10.05 o
   6  -6   7      167.94      160.71      7.63 o
   7  -6   7        0.09       -0.99      5.22 o
   8  -6   7      474.81      448.88     17.43 o
   9  -6   7      132.23      142.61     10.32 o
  10  -6   7        0.25       -2.35      4.77 o
  11  -6   7       28.81       37.70      7.03 o
 -10  -5   7       71.53       92.32     11.07 o
  -9  -5   7      147.99      126.69     13.47 o
  -8  -5   7        0.03       -4.01      4.01 o
  -7  -5   7        1.10        0.37      3.82 o
  -6  -5   7       97.28       88.38      7.39 o
  -5  -5   7      168.90      169.70      9.41 o
  -4  -5   7      352.82      329.72     11.72 o
  -3  -5   7      746.33      708.05     15.83 o
  -2  -5   7      315.43      375.41     11.66 o
  -1  -5   7      104.07       91.32      5.63 o
   0  -5   7     2042.22     2049.01     36.83 o
   1  -5   7       14.57       15.39      3.31 o
   2  -5   7        0.01        0.40      2.47 o
   3  -5   7      130.54      137.37      6.36 o
   4  -5   7        4.16        4.82      2.95 o
   5  -5   7      395.33      393.72     10.58 o
   6  -5   7      675.29      632.83     26.56 o
   7  -5   7       19.13       22.44      5.27 o
   8  -5   7       48.72       49.27      6.62 o
   9  -5   7        6.09        5.89      4.55 o
  10  -5   7       15.70       13.92      5.41 o
  11  -5   7       42.80       44.62      6.75 o
 -10  -4   7       32.57       31.75      7.36 o
  -9  -4   7       14.46        7.70      5.55 o
  -8  -4   7       17.99        7.09      4.60 o
  -7  -4   7       80.80       82.47      6.69 o
  -6  -4   7      861.79      830.25     19.51 o
  -5  -4   7       82.94       93.40      6.49 o
  -4  -4   7     1279.95     1241.13     20.96 o
  -3  -4   7      726.81      696.32     15.08 o
  -2  -4   7      577.52      578.56     17.88 o
  -1  -4   7      153.84      167.04      6.66 o
   0  -4   7       13.81        4.51      2.48 o
   1  -4   7      219.98      230.62      8.54 o
   2  -4   7      695.44      675.95     11.85 o
   3  -4   7      759.41      742.72     15.68 o
   4  -4   7        4.36        7.31      2.66 o
   5  -4   7       21.00       14.92      2.79 o
   6  -4   7      179.76      179.96      8.57 o
   7  -4   7       17.65       11.17      3.67 o
   8  -4   7      474.71      438.65     15.46 o
   9  -4   7       67.22       61.48      6.63 o
  10  -4   7        0.00        8.72      4.50 o
  11  -4   7        0.51       -3.90      4.29 o
 -11  -3   7        5.91        7.04      6.97 o
 -10  -3   7       10.33       10.59      5.54 o
  -9  -3   7      263.96      284.20     11.15 o
  -8  -3   7        5.01        6.28      4.77 o
  -7  -3   7        0.71       -0.33      2.87 o
  -6  -3   7       32.50       22.72      4.05 o
  -5  -3   7       12.75       16.61      3.13 o
  -4  -3   7      425.68      437.81     10.34 o
  -3  -3   7      537.32      495.94     21.38 o
  -2  -3   7      795.26      748.46     14.06 o
  -1  -3   7      280.10      291.70      8.38 o
   0  -3   7      401.02      393.00      9.85 o
   1  -3   7       54.54       78.08      4.02 o
   2  -3   7       24.60       17.58      3.05 o
   3  -3   7        4.57        5.07      2.60 o
   4  -3   7      135.35      144.95      5.84 o
   5  -3   7      137.60      144.63      6.76 o
   6  -3   7     1151.54     1053.37     25.52 o
   7  -3   7        9.22       10.05      3.53 o
   8  -3   7      188.93      196.99     11.53 o
   9  -3   7       45.36       61.99      6.29 o
  10  -3   7        3.99        4.44      4.18 o
 -12  -2   7        1.28       -1.02      9.19 o
 -11  -2   7       18.96       16.76      6.27 o
 -10  -2   7        6.45        5.33      4.76 o
  -9  -2   7        0.09        2.74      3.42 o
  -8  -2   7        8.18        4.07      2.93 o
  -7  -2   7        3.61        5.60      2.91 o
  -6  -2   7       94.42      112.26      5.48 o
  -5  -2   7     1163.88     1188.45     18.32 o
  -4  -2   7      199.71      218.58      7.49 o
  -3  -2   7     3114.69     3168.66     45.00 o
  -2  -2   7     2254.02     2401.82     33.15 o
  -1  -2   7      464.52      476.91     12.75 o
   0  -2   7       40.52       68.81      4.52 o
   1  -2   7       24.46       21.76      2.75 o
   2  -2   7        0.00       -0.58      2.01 o
   3  -2   7      378.74      355.54      9.40 o
   4  -2   7      573.75      600.34     10.13 o
   5  -2   7       18.86       10.18      3.09 o
   6  -2   7      737.87      713.38     39.90 o
   7  -2   7       84.75       84.58      5.81 o
   8  -2   7      134.45      120.67      7.75 o
   9  -2   7       40.04       35.99      5.31 o
  10  -2   7        1.57        3.52      3.98 o
 -12  -1   7        5.45        9.98      6.96 o
 -11  -1   7        0.21        2.07      4.75 o
 -10  -1   7        4.49        2.26      4.48 o
  -9  -1   7        3.43        4.48      3.03 o
  -8  -1   7       49.34       61.95      5.65 o
  -7  -1   7      742.52      723.97     14.05 o
  -6  -1   7      110.92      132.27      5.12 o
  -5  -1   7      175.48      175.19      5.89 o
  -4  -1   7       17.92       22.93      2.78 o
  -3  -1   7       30.78       40.66      3.84 o
  -2  -1   7      177.28      238.43      6.97 o
  -1  -1   7      431.64      481.44      9.94 o
   0  -1   7      961.26      987.42     14.90 o
   1  -1   7      709.06      737.74     12.85 o
   2  -1   7      191.00      182.65      6.09 o
   3  -1   7      601.60      571.02     11.35 o
   4  -1   7      759.09      738.26     15.01 o
   5  -1   7        0.97        2.41      2.68 o
   6  -1   7       15.96       30.00      3.82 o
   7  -1   7       50.13       54.58      4.74 o
   8  -1   7       13.40       13.27      3.95 o
   9  -1   7      294.31      335.47     15.05 o
  10  -1   7      135.32      141.46      9.49 o
 -13   0   7       37.14       63.01     10.30 o
 -12   0   7        5.80       -1.94      5.54 o
 -11   0   7       13.82        9.57      5.13 o
 -10   0   7       86.47       78.20      6.76 o
  -9   0   7       15.02       20.99      3.46 o
  -8   0   7      352.81      348.26     12.14 o
  -7   0   7      596.19      574.21     10.98 o
  -6   0   7      147.45      143.09      5.94 o
  -5   0   7       61.08       56.44      3.34 o
  -4   0   7       16.31       12.19      2.14 o
  -3   0   7     1891.26     2023.38     28.47 o
  -2   0   7      961.72      977.00     14.48 o
  -1   0   7      781.75      786.11     12.65 o
   0   0   7      813.90      814.34     14.27 o
   1   0   7       28.14       46.90      3.46 o
   2   0   7      313.89      343.35      8.50 o
   3   0   7        0.22        0.22      1.72 o
   4   0   7      202.12      217.59      7.18 o
   5   0   7        3.24       -0.95      2.58 o
   6   0   7      337.81      320.93     10.58 o
   7   0   7      342.81      352.60     16.63 o
   8   0   7        6.98       10.66      4.32 o
   9   0   7       41.14       42.65      8.86 o
 -13   1   7       10.47       19.67      7.64 o
 -12   1   7        0.22        2.70      5.33 o
 -11   1   7      128.49      125.48      9.70 o
 -10   1   7       85.89      102.06      5.88 o
  -9   1   7      266.31      281.15      8.74 o
  -8   1   7      170.19      158.97      6.58 o
  -7   1   7      281.87      294.73      7.54 o
  -6   1   7        4.20        8.44      1.99 o
  -5   1   7        0.73        5.23      1.89 o
  -4   1   7       17.79       23.41      2.40 o
  -3   1   7      569.48      645.63     12.31 o
  -2   1   7       83.61       80.54      4.42 o
  -1   1   7      326.90      322.67      6.51 o
   0   1   7      262.54      267.20      5.85 o
   1   1   7      563.12      562.00     10.22 o
   2   1   7       30.86       22.40      2.92 o
   3   1   7      314.69      288.36      6.91 o
   4   1   7      516.07      543.74     13.09 o
   5   1   7       65.74       63.34      6.08 o
   6   1   7        0.16        0.12      3.35 o
   7   1   7       20.36       30.64      5.12 o
   8   1   7        1.24        9.40      4.52 o
   9   1   7      155.16      147.63      9.51 o
 -13   2   7       11.42        3.00      6.62 o
 -12   2   7       15.34       31.57      7.53 o
 -11   2   7       50.93       41.31      6.57 o
 -10   2   7        8.31        4.81      3.01 o
  -9   2   7       57.09       60.00      4.69 o
  -8   2   7      354.83      419.66      9.45 o
  -7   2   7     1474.15     1393.91     20.38 o
  -6   2   7        1.42        2.03      1.71 o
  -5   2   7      158.27      189.16      6.13 o
  -4   2   7      293.59      296.62      7.99 o
  -3   2   7       42.10       37.23      3.57 o
  -2   2   7       78.21      110.53      4.48 o
  -1   2   7      153.69      199.04      5.61 o
   0   2   7       14.21       15.61      2.19 o
   1   2   7        0.52        0.75      2.16 o
   2   2   7       56.31       59.53      4.13 o
   3   2   7       15.83       11.27      2.69 o
   4   2   7       31.53       15.02      3.52 o
   5   2   7       35.49       27.05      4.59 o
   6   2   7       18.63       14.57      4.48 o
   7   2   7       87.58       95.33      7.63 o
   8   2   7        2.03        1.85      4.57 o
 -14   3   7       19.88       17.87      7.80 o
 -13   3   7        9.66        8.31      6.05 o
 -12   3   7        1.34       -0.31      5.30 o
 -11   3   7      478.80      461.48     16.50 o
 -10   3   7      370.24      378.71     11.18 o
  -9   3   7       28.59       29.22      3.83 o
  -8   3   7      824.71      802.85     14.20 o
  -7   3   7       56.69       63.16      3.80 o
  -6   3   7        2.96        2.02      2.20 o
  -5   3   7      290.08      272.79      9.03 o
  -4   3   7      449.93      448.40     10.93 o
  -3   3   7        8.34        5.05      2.37 o
  -2   3   7     1491.14     1550.44     21.06 o
  -1   3   7      153.96      119.14      4.52 o
   0   3   7      204.21      219.30      6.54 o
   1   3   7       23.47       27.26      3.33 o
   2   3   7        0.01        5.82      2.46 o
   3   3   7      161.40      158.79      6.89 o
   4   3   7      130.47      148.92      8.49 o
   5   3   7       46.15       46.50      5.81 o
   6   3   7       72.06       94.30      7.86 o
   7   3   7        0.20       -3.41      7.72 o
 -14   4   7       26.28       30.41      7.05 o
 -13   4   7      487.53      473.69     18.00 o
 -12   4   7       28.41       29.12      7.37 o
 -11   4   7       98.48       95.15      6.92 o
 -10   4   7        1.21        3.31      2.98 o
  -9   4   7       71.06       84.95      5.91 o
  -8   4   7       11.35       12.78      3.20 o
  -7   4   7      366.85      359.44      8.57 o
  -6   4   7      520.78      543.02     13.72 o
  -5   4   7      621.23      613.66     14.78 o
  -4   4   7      540.40      545.66     11.18 o
  -3   4   7      625.81      714.75     15.50 o
  -2   4   7      557.08      539.46     10.25 o
  -1   4   7       64.20       92.43      5.62 o
   0   4   7      324.73      325.58      8.44 o
   1   4   7       69.14       70.44      5.45 o
   2   4   7      108.94      116.11      7.79 o
   3   4   7       17.24        7.34      3.27 o
   4   4   7       26.02       32.44      5.42 o
   5   4   7      105.65      114.38     10.06 o
   6   4   7        4.05       -0.60      4.84 o
   7   4   7        0.97        0.63      5.49 o
 -14   5   7      118.14      116.50     14.58 o
 -13   5   7      138.32      129.66     14.39 o
 -12   5   7        1.67       -1.54      5.41 o
 -11   5   7       40.45       57.10      7.09 o
 -10   5   7       38.38       35.39      5.21 o
  -9   5   7       75.09       91.07      7.30 o
  -8   5   7      653.68      588.96     14.45 o
  -7   5   7      573.30      617.43     12.15 o
  -6   5   7      161.95      157.85      7.70 o
  -5   5   7        0.54        0.79      2.30 o
  -4   5   7        2.96        0.23      2.20 o
  -3   5   7       31.69       36.88      3.29 o
  -2   5   7      207.48      193.67      6.48 o
  -1   5   7      667.61      692.95     13.05 o
   0   5   7       94.91       96.01      6.18 o
   1   5   7       67.14       59.56      5.33 o
   2   5   7       35.06       18.59      4.03 o
   3   5   7        3.15       -3.04      3.04 o
   4   5   7        8.96       13.22      5.12 o
   5   5   7       36.18       49.54      7.75 o
   6   5   7        1.84        5.79      5.91 o
 -14   6   7        1.52        2.79     13.58 o
 -13   6   7      154.96      143.79     15.37 o
 -12   6   7       11.77        4.06      5.00 o
 -11   6   7       12.96       19.79      5.61 o
 -10   6   7       25.08       20.80      5.44 o
  -9   6   7      247.80      240.61     14.80 o
  -8   6   7        8.38        6.58      3.60 o
  -7   6   7        1.03        2.20      3.06 o
  -6   6   7       60.59       49.49      4.66 o
  -5   6   7        0.26        1.84      2.15 o
  -4   6   7      864.36      873.23     15.57 o
  -3   6   7        0.03        3.84      2.45 o
  -2   6   7      712.08      689.78     14.14 o
  -1   6   7      171.29      160.04      7.26 o
   0   6   7       93.09      108.01      7.49 o
   1   6   7       13.07       10.14      4.05 o
   2   6   7        8.64       20.52      4.87 o
   3   6   7       20.54       24.30      5.04 o
   4   6   7      133.16      155.77     18.23 o
   5   6   7      131.05      123.66     12.33 o
 -14   7   7        9.21       20.48      9.12 o
 -13   7   7      266.33      252.93     24.98 o
 -12   7   7      129.62      108.71     10.26 o
 -11   7   7      105.65      120.63     10.06 o
 -10   7   7       53.60       60.48      8.73 o
  -9   7   7       16.69       18.19      5.48 o
  -8   7   7      102.03      100.72     10.84 o
  -7   7   7     1306.71     1289.41     26.79 o
  -6   7   7      862.51      839.05     16.84 o
  -5   7   7      400.51      354.91      8.98 o
  -4   7   7     1055.16     1092.97     19.25 o
  -3   7   7        8.74       14.80      3.78 o
  -2   7   7       24.34       21.71      5.07 o
  -1   7   7      122.94      128.91      8.29 o
   0   7   7      187.40      199.58     10.22 o
   1   7   7        4.83        4.11      4.09 o
   2   7   7      310.83      315.68     13.28 o
   3   7   7       66.22       74.72     13.92 o
   4   7   7       46.94       52.21      8.35 o
 -14   8   7        0.45        3.51      7.91 o
 -13   8   7       43.15       56.49     11.91 o
 -12   8   7       16.43       10.19      6.20 o
 -11   8   7       25.58       14.94      5.90 o
 -10   8   7       76.30       59.62      8.15 o
  -9   8   7      200.29      227.26     15.70 o
  -8   8   7       76.47       82.93     10.47 o
  -7   8   7      334.23      324.11     17.85 o
  -6   8   7     1220.61     1164.02     23.64 o
  -5   8   7      311.83      306.99     10.54 o
  -4   8   7       56.68       67.80      7.55 o
  -3   8   7      948.80      990.48     23.72 o
  -2   8   7       18.01       25.84      4.91 o
  -1   8   7      888.05      875.46     21.27 o
   0   8   7      361.64      353.31     13.97 o
   1   8   7        8.04        5.48      4.91 o
   2   8   7        7.20        1.32      5.33 o
   3   8   7       14.41       11.81      6.16 o
 -14   9   7       13.45       14.30      8.88 o
 -13   9   7        8.12       12.23      6.65 o
 -12   9   7      165.94      207.77     15.24 o
 -11   9   7      686.05      676.52     22.95 o
 -10   9   7      209.34      191.63     24.00 o
  -9   9   7       28.01       27.05     10.49 o
  -8   9   7      509.49      508.88     25.16 o
  -7   9   7      325.47      294.47     18.07 o
  -6   9   7        0.30       -0.10      4.04 o
  -5   9   7      137.89      135.93      8.70 o
  -4   9   7      179.52      144.84      9.46 o
  -3   9   7      542.58      565.40     16.36 o
  -2   9   7       75.66       64.79      8.53 o
  -1   9   7        2.37        2.13      4.35 o
   0   9   7       19.40       18.76      5.67 o
   1   9   7        3.61        2.53      4.78 o
   2   9   7      147.05      123.09     10.50 o
 -14  10   7       35.08       19.42     10.65 o
 -13  10   7        0.52       -3.13      6.53 o
 -12  10   7        0.04        6.26      5.76 o
 -11  10   7       20.74       29.74      7.76 o
 -10  10   7       47.91       21.02      8.14 o
  -9  10   7       15.43       12.69      7.94 o
  -8  10   7        4.37       11.31      7.93 o
  -7  10   7       48.92       74.49     13.28 o
  -6  10   7      241.62      200.91     29.81 o
  -5  10   7       46.65       63.80     10.15 o
  -4  10   7        0.05        2.18      4.79 o
  -3  10   7       24.66       17.10      5.43 o
  -2  10   7        9.44        4.47      5.07 o
  -1  10   7       33.38       42.38      8.27 o
   0  10   7      317.62      316.45     16.49 o
   1  10   7        9.20        4.05      6.31 o
 -14  11   7        9.47       21.42      8.55 o
 -13  11   7        0.00        4.49     10.38 o
 -12  11   7        1.23        6.26      6.56 o
 -11  11   7      274.47      297.45     25.29 o
 -10  11   7        0.25        7.28      8.89 o
  -9  11   7      300.01      347.01     32.25 o
  -8  11   7      283.70      257.33     23.48 o
  -7  11   7       46.14       30.21     16.06 o
  -6  11   7      112.70      117.03     19.49 o
  -5  11   7        0.01       -3.95     18.08 o
  -4  11   7        4.86       -4.78      4.78 o
  -3  11   7       28.56       22.94      6.45 o
  -2  11   7       39.11       24.71      6.56 o
  -1  11   7       25.84       28.25     12.25 o
   0  11   7       19.51       20.74      7.33 o
 -13  12   7       16.94       26.01     17.22 o
 -12  12   7       94.06      123.13     19.01 o
 -11  12   7       49.04       31.37     12.26 o
 -10  12   7       50.93       25.06     13.54 o
  -9  12   7       44.06       60.68     18.65 o
  -8  12   7       29.64       19.61     17.66 o
  -7  12   7       82.50      108.05     25.46 o
  -6  12   7        0.02       -9.76      9.76 o
  -5  12   7      216.80      214.16     22.18 o
  -4  12   7       19.06       42.78     10.94 o
  -3  12   7      172.48      160.98     17.54 o
  -2  12   7       33.47       24.62      8.74 o
 -12  13   7       60.01       53.43     15.47 o
 -11  13   7       76.50       77.73     16.49 o
 -10  13   7        0.21       -4.75     13.14 o
  -9  13   7      101.06       71.77     24.40 o
  -8  13   7      192.21      190.68     34.61 o
  -7  13   7        0.32      -10.49     12.32 o
  -6  13   7      207.57      205.63     22.86 o
  -5  13   7       62.48       45.61     13.67 o
  -4  13   7       73.77       62.96     13.43 o
 -10  14   7        3.24        6.54     18.01 o
  -9  14   7      122.27      115.08     29.88 o
  -8  14   7       42.97        9.26     18.20 o
  -7  14   7        0.30        5.52     17.26 o
   0 -13   8       17.92       27.44     19.32 o
   1 -13   8      128.30       99.11     31.08 o
   2 -13   8      201.29      245.93     27.71 o
   3 -13   8      126.53      148.46     21.79 o
   4 -13   8       44.53       28.65     12.78 o
   5 -13   8      323.07      350.14     42.07 o
   6 -13   8       50.07       36.19     11.12 o
   7 -13   8        8.63       29.20      9.71 o
   8 -13   8        4.18        4.11     13.67 o
  -2 -12   8        1.49        4.84     10.81 o
  -1 -12   8       15.56       36.56     17.68 o
   0 -12   8      247.58      219.33     25.36 o
   1 -12   8        1.60       -0.16      9.14 o
   2 -12   8      240.33      264.98     26.83 o
   3 -12   8      353.86      362.40     41.80 o
   4 -12   8        7.41       13.12      8.45 o
   5 -12   8        8.26       21.03      9.56 o
   6 -12   8       11.26        5.88     15.39 o
   7 -12   8       73.37       67.38     11.57 o
   8 -12   8      206.12      203.65     15.06 o
   9 -12   8        9.19        8.66      7.03 o
  -3 -11   8        2.59        6.01      8.87 o
  -2 -11   8       14.27        6.79     10.14 o
  -1 -11   8      241.98      234.08     45.48 o
   0 -11   8       29.89       26.92     28.54 o
   1 -11   8       26.10       24.51     22.60 o
   2 -11   8        1.27       -3.81      8.26 o
   3 -11   8       24.14        3.45      7.27 o
   4 -11   8        5.99        7.39      7.14 o
   5 -11   8       67.17       65.03     10.89 o
   6 -11   8      310.33      328.01     17.93 o
   7 -11   8        5.80       14.03      7.09 o
   8 -11   8       50.64       41.94      9.09 o
   9 -11   8        9.96       -1.13      7.70 o
  10 -11   8        0.05       13.18      8.38 o
  -5 -10   8        0.36       -0.89      6.65 o
  -4 -10   8        6.54       -0.92      6.35 o
  -3 -10   8       19.30       14.11      7.47 o
  -2 -10   8       27.21       28.47      9.53 o
  -1 -10   8       73.85       89.42     15.77 o
   0 -10   8      101.21       75.93     26.94 o
   1 -10   8      165.83      142.65     18.91 o
   2 -10   8       12.38        9.19      7.52 o
   3 -10   8      547.27      552.61     25.12 o
   4 -10   8      143.84      176.32     13.51 o
   5 -10   8       91.85       80.21     13.19 o
   6 -10   8      216.39      241.69     20.69 o
   7 -10   8        1.73        8.95      6.17 o
   8 -10   8       13.45        9.15      6.42 o
   9 -10   8       59.45       48.43     11.77 o
  10 -10   8       29.07       17.56      9.96 o
  -6  -9   8       54.21       42.24      9.12 o
  -5  -9   8       69.56       78.08     10.23 o
  -4  -9   8        6.39       11.76     10.88 o
  -3  -9   8       29.61       37.13      9.80 o
  -2  -9   8       47.32       21.85      8.16 o
  -1  -9   8        0.05        1.41      6.33 o
   0  -9   8      422.17      415.39     33.41 o
   1  -9   8      441.47      467.51     22.99 o
   2  -9   8       67.16       62.66      8.90 o
   3  -9   8      463.80      505.10     19.88 o
   4  -9   8        2.31        7.58      5.32 o
   5  -9   8        0.17        2.78      5.19 o
   6  -9   8      178.52      175.60     11.97 o
   7  -9   8      141.55      128.09     11.40 o
   8  -9   8        0.35       -4.89      9.69 o
   9  -9   8      399.15      426.88     24.67 o
  10  -9   8       22.93       19.34      8.95 o
  -7  -8   8        2.39       -5.13      6.32 o
  -6  -8   8       46.23       30.43      6.98 o
  -5  -8   8       20.02       29.85      7.11 o
  -4  -8   8       28.26       20.65      5.84 o
  -3  -8   8        0.13        8.44      6.30 o
  -2  -8   8       17.29       11.14      7.60 o
  -1  -8   8      218.35      258.06     17.14 o
   0  -8   8       64.15       77.39      9.28 o
   1  -8   8      272.12      272.85     14.78 o
   2  -8   8      201.93      223.91     13.62 o
   3  -8   8      171.52      183.01     12.43 o
   4  -8   8        2.13       -0.63      4.42 o
   5  -8   8      464.63      447.60     22.80 o
   6  -8   8      149.21      182.37     11.31 o
   7  -8   8        1.69        0.85      4.62 o
   8  -8   8      146.62      144.99     15.11 o
   9  -8   8        1.58       -5.94      5.94 o
  10  -8   8        0.15        0.81      6.99 o
  -8  -7   8        0.39        3.21      5.84 o
  -7  -7   8        1.03       -3.42      5.46 o
  -6  -7   8      197.13      192.52     11.83 o
  -5  -7   8       26.02       16.55      5.42 o
  -4  -7   8       21.33       21.53      7.99 o
  -3  -7   8       32.86       33.70      6.86 o
  -2  -7   8       86.40       83.39     15.91 o
  -1  -7   8       94.82       82.36      7.33 o
   0  -7   8       55.41       60.06      6.34 o
   1  -7   8       18.43       14.82      5.20 o
   2  -7   8      123.52      104.30      9.41 o
   3  -7   8      122.45      118.80      9.74 o
   4  -7   8        1.86        3.76      4.38 o
   5  -7   8       58.18       54.68      7.03 o
   6  -7   8       87.85       60.56      8.04 o
   7  -7   8       50.93       43.86      5.77 o
   8  -7   8       69.44       58.47     10.30 o
   9  -7   8      139.48      151.45     14.50 o
  10  -7   8       18.04       11.94      7.79 o
  -9  -6   8        4.88       -3.01      6.90 o
  -8  -6   8      155.39      170.34     11.39 o
  -7  -6   8        1.35       -4.16      4.16 o
  -6  -6   8       29.69       36.26      6.30 o
  -5  -6   8        9.36        5.92      4.59 o
  -4  -6   8       27.14       23.13      6.24 o
  -3  -6   8       82.51       70.35      8.40 o
  -2  -6   8      232.22      249.53     10.83 o
  -1  -6   8      188.75      202.15      8.57 o
   0  -6   8       25.64       33.09      4.66 o
   1  -6   8      577.38      594.06     14.40 o
   2  -6   8       16.65       28.53      4.28 o
   3  -6   8      141.03      158.39      8.22 o
   4  -6   8        2.94        9.65      3.91 o
   5  -6   8       43.16       43.49      5.54 o
   6  -6   8      218.13      204.05     11.02 o
   7  -6   8       67.52       58.77      8.05 o
   8  -6   8       33.18       22.58      6.58 o
   9  -6   8       62.57       75.31      8.71 o
  10  -6   8      102.91      112.23     10.22 o
 -10  -5   8       80.52       84.01     11.05 o
  -9  -5   8        4.72        6.70      6.22 o
  -8  -5   8       63.75       51.13      7.05 o
  -7  -5   8       20.47       11.72      4.61 o
  -6  -5   8       11.79        9.01      4.50 o
  -5  -5   8      339.48      292.23     11.96 o
  -4  -5   8     1609.35     1570.98     37.26 o
  -3  -5   8      439.07      405.81     11.94 o
  -2  -5   8     1611.25     1684.66     28.90 o
  -1  -5   8      923.31      907.90     17.46 o
   0  -5   8       78.42       81.86      5.91 o
   1  -5   8      250.12      279.70      9.39 o
   2  -5   8       88.77      106.98      6.22 o
   3  -5   8       57.55       50.56      7.37 o
   4  -5   8      392.43      402.32     12.64 o
   5  -5   8      106.41      101.29      6.66 o
   6  -5   8       14.46       19.38      5.52 o
   7  -5   8      186.24      180.59     28.67 o
   8  -5   8       18.20       16.61      5.31 o
   9  -5   8        0.24       10.45      5.29 o
  10  -5   8       29.61       29.70      6.51 o
 -10  -4   8        5.20        7.15      6.07 o
  -9  -4   8       13.53       22.33      5.67 o
  -8  -4   8      108.23      102.78     10.67 o
  -7  -4   8      168.94      174.11      9.12 o
  -6  -4   8        0.00        2.73      3.75 o
  -5  -4   8      627.98      626.34     16.29 o
  -4  -4   8       92.33       96.88      7.12 o
  -3  -4   8       28.77       21.63      4.46 o
  -2  -4   8      481.78      492.86     11.76 o
  -1  -4   8       27.35       28.16      3.84 o
   0  -4   8       16.41       15.34      3.69 o
   1  -4   8      659.53      640.32     13.88 o
   2  -4   8      443.80      460.96     11.34 o
   3  -4   8      268.51      269.32      9.10 o
   4  -4   8      296.76      282.85     12.25 o
   5  -4   8        4.21        5.17      3.41 o
   6  -4   8        0.55       -3.57      3.57 o
   7  -4   8      157.91      143.26      9.75 o
   8  -4   8        0.07        4.15      5.83 o
   9  -4   8       22.95       25.49      5.84 o
  10  -4   8       55.92       45.98     10.75 o
 -11  -3   8        2.85        1.29      5.97 o
 -10  -3   8      105.71      122.21     10.81 o
  -9  -3   8        4.01        3.69      4.19 o
  -8  -3   8      427.81      430.86     13.01 o
  -7  -3   8      151.07      138.51      7.78 o
  -6  -3   8       37.85       25.93      4.42 o
  -5  -3   8        0.63       -0.65      2.75 o
  -4  -3   8      584.27      548.91     22.98 o
  -3  -3   8      131.67      124.86      8.69 o
  -2  -3   8     2078.49     2153.70     31.38 o
  -1  -3   8      337.07      316.34      8.83 o
   0  -3   8       20.98       18.13      3.37 o
   1  -3   8       84.76       81.54      4.37 o
   2  -3   8       12.43        9.81      2.86 o
   3  -3   8       32.38       34.22      3.99 o
   4  -3   8      413.40      419.74     10.72 o
   5  -3   8      560.46      542.56     15.72 o
   6  -3   8       44.34       59.67      7.02 o
   7  -3   8      199.95      197.56     10.91 o
   8  -3   8       13.00       19.12      7.36 o
   9  -3   8        0.47       -1.26      4.36 o
  10  -3   8       11.09        3.45      5.65 o
 -12  -2   8       29.59       27.77     17.30 o
 -11  -2   8       34.02       32.70      7.13 o
 -10  -2   8      138.31      117.72     12.87 o
  -9  -2   8        0.48       -3.54      3.54 o
  -8  -2   8      186.93      212.66      8.96 o
  -7  -2   8       65.07       65.28      5.16 o
  -6  -2   8      646.71      648.38     13.66 o
  -5  -2   8      401.83      439.99      9.86 o
  -4  -2   8      110.74      108.11      5.47 o
  -3  -2   8      100.07       83.55      5.14 o
  -2  -2   8      431.89      432.36     10.20 o
  -1  -2   8      433.96      471.69     12.88 o
   0  -2   8        0.07       -0.61      1.97 o
   1  -2   8       21.04       19.77      2.91 o
   2  -2   8      674.11      619.84     19.43 o
   3  -2   8       45.51       55.83      4.54 o
   4  -2   8      536.43      515.31     10.33 o
   5  -2   8      478.49      467.89     12.54 o
   6  -2   8      176.25      139.17      9.09 o
   7  -2   8        9.13        5.39      4.35 o
   8  -2   8       16.50       15.90      6.22 o
   9  -2   8       24.58       28.69      5.83 o
 -12  -1   8       31.50       44.58      9.36 o
 -11  -1   8        0.24        3.44      5.74 o
 -10  -1   8        7.42       11.09      3.98 o
  -9  -1   8        6.61        2.94      3.35 o
  -8  -1   8       46.85       50.38      4.67 o
  -7  -1   8      185.74      203.13      7.44 o
  -6  -1   8     1149.39     1116.56     17.88 o
  -5  -1   8      336.79      322.47      7.91 o
  -4  -1   8      261.38      279.98     11.00 o
  -3  -1   8       85.59       95.78      5.20 o
  -2  -1   8        1.56        4.88      2.49 o
  -1  -1   8      764.87      766.86     16.43 o
   0  -1   8      281.90      276.80      7.00 o
   1  -1   8      327.18      307.59     10.87 o
   2  -1   8      897.01      897.78     16.49 o
   3  -1   8      308.49      291.60      7.98 o
   4  -1   8      599.91      580.48     14.19 o
   5  -1   8        0.92        0.68      3.40 o
   6  -1   8      207.73      181.02      9.69 o
   7  -1   8       31.31       42.34      5.78 o
   8  -1   8      150.76      163.42      9.63 o
   9  -1   8       13.45        2.18      4.99 o
 -13   0   8       42.26       78.38     11.37 o
 -12   0   8        2.23        7.74      6.65 o
 -11   0   8       23.70       14.11      7.28 o
 -10   0   8      318.11      311.99     16.45 o
  -9   0   8       13.78       12.46      3.33 o
  -8   0   8      191.32      205.16      7.40 o
  -7   0   8       64.49       68.22      4.50 o
  -6   0   8       23.45       27.27      2.73 o
  -5   0   8       65.19       65.31      3.89 o
  -4   0   8       28.84       25.42      3.12 o
  -3   0   8      380.82      326.35      8.03 o
  -2   0   8      199.04      170.66      5.40 o
  -1   0   8      553.49      594.71     11.54 o
   0   0   8        0.05       -0.06      1.87 o
   1   0   8       20.57       30.17      3.32 o
   2   0   8       75.88       77.26      4.98 o
   3   0   8       77.89       89.92      4.98 o
   4   0   8       73.98       66.45      5.39 o
   5   0   8      365.46      359.73     19.33 o
   6   0   8      120.82      123.63      7.98 o
   7   0   8       20.99       22.96      4.85 o
   8   0   8       46.53       51.62      6.55 o
   9   0   8        2.57        2.43      4.99 o
 -13   1   8        4.16       -3.40      6.50 o
 -12   1   8      126.45      159.36     13.98 o
 -11   1   8        1.96        1.44      5.86 o
 -10   1   8      128.01      134.18      7.82 o
  -9   1   8      158.26      169.11      7.29 o
  -8   1   8      250.10      234.73      7.97 o
  -7   1   8       55.26       53.09      4.48 o
  -6   1   8        6.99        3.44      1.87 o
  -5   1   8       45.33       49.56      3.52 o
  -4   1   8      412.46      353.75      9.95 o
  -3   1   8      662.85      692.40     13.44 o
  -2   1   8       52.62       48.00      4.25 o
  -1   1   8       23.64       19.70      3.80 o
   0   1   8       64.02       78.13      4.23 o
   1   1   8      478.83      496.10     10.70 o
   2   1   8     1011.59      987.14     17.73 o
   3   1   8      157.88      158.69      6.14 o
   4   1   8        0.08        2.79      3.37 o
   5   1   8       39.16       43.56      5.51 o
   6   1   8       72.26       58.17      6.11 o
   7   1   8        2.60        7.03      4.62 o
   8   1   8      153.42      190.87     10.97 o
 -13   2   8       22.78       32.54      8.53 o
 -12   2   8       77.08       85.17     10.63 o
 -11   2   8       13.45        7.84      4.22 o
 -10   2   8       27.19       34.57      5.44 o
  -9   2   8        3.52        7.35      2.93 o
  -8   2   8      326.83      288.28      7.66 o
  -7   2   8      480.49      462.51      9.22 o
  -6   2   8       24.40       25.97      2.92 o
  -5   2   8      167.77      159.48      5.98 o
  -4   2   8      224.92      247.27      6.42 o
  -3   2   8      884.23      937.49     14.79 o
  -2   2   8       63.71       68.77      4.59 o
  -1   2   8      158.42      191.73      6.41 o
   0   2   8      102.04       95.99      5.31 o
   1   2   8       15.89       10.65      2.72 o
   2   2   8      179.16      183.33      6.91 o
   3   2   8      237.77      192.77      9.91 o
   4   2   8       13.02        8.03      3.71 o
   5   2   8       42.86       42.28      9.17 o
   6   2   8       92.26       98.34      9.53 o
   7   2   8        5.54        7.02      5.46 o
   8   2   8       96.12      101.96     10.48 o
 -14   3   8        4.93        2.06      6.17 o
 -13   3   8       36.59       24.48      6.67 o
 -12   3   8       82.01       72.23     13.23 o
 -11   3   8       22.67       26.92      4.69 o
 -10   3   8       87.82       98.69      8.73 o
  -9   3   8      503.67      493.40     13.27 o
  -8   3   8      700.14      618.26     14.77 o
  -7   3   8      304.50      275.45      7.04 o
  -6   3   8       10.51       17.40      2.48 o
  -5   3   8      158.21      156.45      8.79 o
  -4   3   8      496.48      523.69     10.32 o
  -3   3   8      613.30      600.20     11.08 o
  -2   3   8      277.55      225.05      6.98 o
  -1   3   8      504.44      424.18      9.08 o
   0   3   8      687.27      615.69     11.85 o
   1   3   8      284.02      269.57      8.99 o
   2   3   8       37.77       37.79      4.42 o
   3   3   8       40.21       57.76      4.79 o
   4   3   8       46.54       44.12      6.55 o
   5   3   8       29.02       23.54      5.38 o
   6   3   8      130.39      121.75     20.41 o
   7   3   8        1.69       -1.08      6.64 o
 -14   4   8       86.61       74.94     13.10 o
 -13   4   8       12.61        5.52      7.11 o
 -12   4   8      223.49      213.81     14.45 o
 -11   4   8       23.48       15.59      4.71 o
 -10   4   8       65.47       55.66      5.89 o
  -9   4   8       38.98       38.68      5.64 o
  -8   4   8      807.01      766.48     17.61 o
  -7   4   8       40.41       46.54      4.44 o
  -6   4   8     1390.37     1415.74     24.71 o
  -5   4   8       22.56       24.27      3.65 o
  -4   4   8     1210.87     1223.27     18.47 o
  -3   4   8      344.70      308.71      8.36 o
  -2   4   8       71.41       61.02      3.76 o
  -1   4   8      114.66      107.43      5.16 o
   0   4   8        0.08       -2.46      2.48 o
   1   4   8      102.28      114.85      6.79 o
   2   4   8        0.23       -0.88      3.28 o
   3   4   8      108.52      117.15      6.82 o
   4   4   8       44.41       52.52      7.10 o
   5   4   8        6.11       -3.17      4.42 o
   6   4   8        1.20       -2.78      5.41 o
 -14   5   8       19.99        8.72      7.27 o
 -13   5   8        0.79       -5.99      5.99 o
 -12   5   8        0.79        1.63      4.13 o
 -11   5   8       40.83       33.02      6.85 o
 -10   5   8       22.73       24.04      7.89 o
  -9   5   8      455.56      428.60     19.91 o
  -8   5   8      545.58      549.81     13.38 o
  -7   5   8       80.87       83.96      6.73 o
  -6   5   8      144.01      165.01      9.22 o
  -5   5   8      520.96      531.25     11.54 o
  -4   5   8       84.61       95.92      6.66 o
  -3   5   8      237.63      225.54      7.11 o
  -2   5   8      672.46      691.51     13.84 o
  -1   5   8      278.96      253.94      8.56 o
   0   5   8      553.73      544.15     13.73 o
   1   5   8      126.62      117.53      7.77 o
   2   5   8        0.02        1.12      3.44 o
   3   5   8       11.34       13.87      4.19 o
   4   5   8       56.80       59.88      7.69 o
   5   5   8      104.88       98.70     13.51 o
 -14   6   8        0.21       14.99      8.18 o
 -13   6   8        6.67       -0.15      6.62 o
 -12   6   8        1.53       -0.37      4.95 o
 -11   6   8       18.21       16.52      8.21 o
 -10   6   8      323.64      298.73     14.41 o
  -9   6   8      220.43      223.81     18.51 o
  -8   6   8       12.64        8.98      4.89 o
  -7   6   8       17.03       15.27      4.06 o
  -6   6   8      589.52      592.54     14.34 o
  -5   6   8        0.24        1.89      2.87 o
  -4   6   8      373.55      359.64      9.25 o
  -3   6   8      834.26      799.86     14.53 o
  -2   6   8       35.88       34.76      4.77 o
  -1   6   8        1.60        5.15      3.34 o
   0   6   8      289.89      252.17     10.85 o
   1   6   8       14.03       17.23      4.47 o
   2   6   8       18.09       19.64      5.74 o
   3   6   8      291.02      310.25     17.09 o
   4   6   8        1.18       11.76      5.84 o
   5   6   8       24.48       13.80      6.33 o
 -14   7   8      135.77      151.23     17.41 o
 -13   7   8        6.15        7.39      7.28 o
 -12   7   8       78.51       58.39      8.99 o
 -11   7   8       25.05       17.84      5.87 o
 -10   7   8       77.63       73.01      8.62 o
  -9   7   8       49.26       34.31      6.90 o
  -8   7   8      217.96      184.12     17.77 o
  -7   7   8       98.21       92.14     10.59 o
  -6   7   8     1364.17     1370.10     36.20 o
  -5   7   8      618.02      670.30     24.82 o
  -4   7   8      180.61      188.27      7.83 o
  -3   7   8       97.82      110.19      7.40 o
  -2   7   8        6.52        8.91      3.95 o
  -1   7   8        3.17        2.26      3.68 o
   0   7   8       66.27       92.60      8.08 o
   1   7   8      328.04      345.85     21.35 o
   2   7   8        9.46        6.89      4.80 o
   3   7   8      172.25      196.27     13.74 o
   4   7   8       98.40       81.95     10.73 o
 -14   8   8       89.28       67.55     13.70 o
 -13   8   8        0.51       -5.04      5.04 o
 -12   8   8       19.07       24.13      7.31 o
 -11   8   8        2.71        4.96      5.62 o
 -10   8   8      773.98      767.29     24.64 o
  -9   8   8      149.67      145.99     13.68 o
  -8   8   8      660.02      699.94     26.94 o
  -7   8   8       88.51       76.62      7.66 o
  -6   8   8      439.04      419.01     14.79 o
  -5   8   8       15.80       15.86      4.19 o
  -4   8   8      307.59      302.85     12.17 o
  -3   8   8      335.07      331.17     15.89 o
  -2   8   8      218.70      254.47     12.72 o
  -1   8   8        0.42       -1.19      3.96 o
   0   8   8       65.95       68.04      7.43 o
   1   8   8       53.04       53.83      7.16 o
   2   8   8        2.55        4.01      5.18 o
   3   8   8        4.92       11.07      6.94 o
 -14   9   8       22.53       39.90     12.10 o
 -13   9   8       28.94       27.43     14.10 o
 -12   9   8       20.52       26.09      7.06 o
 -11   9   8       28.44       23.81      7.14 o
 -10   9   8      212.90      238.54     15.06 o
  -9   9   8       29.64       11.55     10.27 o
  -8   9   8        4.66       10.24      6.70 o
  -7   9   8        5.84        4.03      7.78 o
  -6   9   8       63.13       71.14      9.52 o
  -5   9   8      393.80      355.57     18.88 o
  -4   9   8      347.86      357.22     17.87 o
  -3   9   8       47.50       65.95      7.41 o
  -2   9   8       27.95       18.66      5.14 o
  -1   9   8       11.87       18.12      6.23 o
   0   9   8        5.50        8.76      5.21 o
   1   9   8      147.59      142.18     10.97 o
   2   9   8       14.40       28.21      7.03 o
 -14  10   8       59.34       71.43     11.09 o
 -13  10   8       40.34       42.90      9.90 o
 -12  10   8      101.53       90.04     10.78 o
 -11  10   8        0.29        4.75      6.26 o
 -10  10   8        5.80        9.93      8.70 o
  -9  10   8       21.55       41.57     13.25 o
  -8  10   8       70.07       77.03     14.13 o
  -7  10   8      465.78      458.41     43.26 o
  -6  10   8       58.24       83.58     13.46 o
  -5  10   8      196.37      213.68     16.25 o
  -4  10   8       32.77       25.19     12.61 o
  -3  10   8      133.52      139.21     10.75 o
  -2  10   8        0.07       -0.63      4.93 o
  -1  10   8        1.90       -5.82      5.82 o
   0  10   8        0.82        1.16      5.74 o
 -13  11   8        0.01        8.67      9.65 o
 -12  11   8       37.33       44.73     10.48 o
 -11  11   8       65.68       63.20     14.60 o
 -10  11   8       58.24       57.92     14.01 o
  -9  11   8        5.84       -2.74     13.29 o
  -8  11   8        9.61       47.30     18.03 o
  -7  11   8      160.85      248.19     35.48 o
  -6  11   8        0.28        8.34      8.48 o
  -5  11   8      106.80      128.72     20.04 o
  -4  11   8        2.19       -1.57      6.19 o
  -3  11   8       20.09       11.37      7.09 o
  -2  11   8       53.45       51.26      9.39 o
  -1  11   8        8.74       11.62      7.59 o
 -13  12   8       29.29       51.28     14.00 o
 -12  12   8      197.75      143.56     20.58 o
 -11  12   8      174.57      191.20     23.25 o
 -10  12   8       68.24       53.40     14.79 o
  -9  12   8        2.70       -8.93     13.61 o
  -8  12   8       24.81       16.29     15.89 o
  -7  12   8       33.03       49.46     21.60 o
  -6  12   8      344.50      437.68     29.09 o
  -5  12   8      150.89      158.20     20.24 o
  -4  12   8      139.53      148.57     23.78 o
  -3  12   8        3.54       -4.84      7.87 o
 -12  13   8       29.33       53.65     23.60 o
 -11  13   8        5.64       17.70     16.69 o
 -10  13   8        0.72       -8.67     14.55 o
  -9  13   8        0.74       -7.66     12.62 o
  -8  13   8        0.33      -12.55     13.12 o
  -7  13   8      238.69      258.41     39.85 o
  -6  13   8       44.14       71.02     24.33 o
  -5  13   8       42.89       60.13     16.23 o
   1 -13   9      147.22      134.02     24.34 o
   2 -13   9       52.52       31.54     14.47 o
   3 -13   9       76.66       68.84     16.34 o
   4 -13   9      437.98      503.56     35.91 o
   5 -13   9       10.74        9.90     13.31 o
   6 -13   9      113.12      109.39     15.37 o
   7 -13   9       30.21       41.17     10.77 o
  -1 -12   9      126.67       98.20     19.43 o
   0 -12   9       62.38       36.63     16.08 o
   1 -12   9      184.37      155.82     22.20 o
   2 -12   9        0.09       -6.00      9.61 o
   3 -12   9      153.38      158.35     21.28 o
   4 -12   9        2.21       -5.68      7.85 o
   5 -12   9      116.07       95.11     14.05 o
   6 -12   9       35.70       43.88     16.91 o
   7 -12   9       50.56       48.80     17.07 o
   8 -12   9       23.22       22.69     12.77 o
  -3 -11   9      112.27      107.33     15.81 o
  -2 -11   9       41.41       28.92     13.28 o
  -1 -11   9      123.38      169.15     22.92 o
   0 -11   9       27.13       26.73     16.49 o
   1 -11   9      100.59      111.25     17.89 o
   2 -11   9        6.60        5.56      9.80 o
   3 -11   9       27.16       23.80      9.10 o
   4 -11   9      400.02      485.05     25.85 o
   5 -11   9       46.19       51.97     11.38 o
   6 -11   9      223.66      236.65     15.87 o
   7 -11   9      113.82      122.01     13.43 o
   8 -11   9        0.83       -3.64      6.54 o
   9 -11   9        3.77       10.14     13.64 o
  -4 -10   9       61.05       48.59      9.41 o
  -3 -10   9        8.26       12.55     10.71 o
  -2 -10   9      254.06      230.34     24.28 o
  -1 -10   9       25.56       19.66     11.25 o
   0 -10   9       59.22       58.54     13.94 o
   1 -10   9      154.75      178.61     20.90 o
   2 -10   9       32.43       34.03      9.36 o
   3 -10   9        0.03       -0.39      6.43 o
   4 -10   9       98.95      120.95     12.23 o
   5 -10   9       56.66       41.02     12.83 o
   6 -10   9       49.62       42.24      8.18 o
   7 -10   9        0.61       -3.55      5.59 o
   8 -10   9       15.46        8.06      6.36 o
   9 -10   9        0.76       -1.73      8.35 o
  -6  -9   9        3.18        4.59      6.96 o
  -5  -9   9       63.26       72.55     10.80 o
  -4  -9   9       70.60       52.99      8.89 o
  -3  -9   9        4.51       -5.66      6.55 o
  -2  -9   9       42.88       47.61     10.83 o
  -1  -9   9     1115.28     1181.89     48.55 o
   0  -9   9       24.95       34.34     19.30 o
   1  -9   9      365.15      375.60     21.73 o
   2  -9   9      645.50      712.33     28.00 o
   3  -9   9       56.13       49.50     10.30 o
   4  -9   9        0.54        6.07      5.61 o
   5  -9   9      114.27      111.70     10.71 o
   6  -9   9        7.10       10.08      5.77 o
   7  -9   9      114.74      129.18     11.50 o
   8  -9   9      240.35      242.86     20.53 o
   9  -9   9        5.10        3.95      7.51 o
  10  -9   9       35.10       24.54      9.79 o
  -7  -8   9       22.77       18.98      7.84 o
  -6  -8   9       16.03       15.56      6.99 o
  -5  -8   9        0.01       -5.27      5.62 o
  -4  -8   9       20.51       33.90      9.49 o
  -3  -8   9      427.42      461.66     23.74 o
  -2  -8   9      361.35      372.36     21.30 o
  -1  -8   9      272.93      282.45     33.85 o
   0  -8   9        2.24       -5.62      5.62 o
   1  -8   9        5.20        1.37      5.44 o
   2  -8   9        1.45        3.73      5.09 o
   3  -8   9       16.04        9.45      5.58 o
   4  -8   9      231.41      240.61     15.01 o
   5  -8   9       33.14       38.49      7.14 o
   6  -8   9        5.73       10.05      5.61 o
   7  -8   9      139.43      146.04     10.91 o
   8  -8   9       26.60       17.28      8.84 o
   9  -8   9       62.38       66.01     13.68 o
  10  -8   9        5.46       13.29      8.22 o
  -8  -7   9        7.47        0.23      6.48 o
  -7  -7   9       73.32       49.60      8.02 o
  -6  -7   9        5.37       -0.53      5.04 o
  -5  -7   9       52.25       43.91      6.85 o
  -4  -7   9        2.86        2.82      5.77 o
  -3  -7   9      321.65      310.59     16.35 o
  -2  -7   9      115.39      127.90     11.21 o
  -1  -7   9       62.94       66.99      8.36 o
   0  -7   9       61.98       52.90      6.86 o
   1  -7   9      256.43      230.04     13.51 o
   2  -7   9      189.40      198.72     12.78 o
   3  -7   9       26.30       36.70      6.66 o
   4  -7   9       12.71       12.60      5.44 o
   5  -7   9        7.08        5.82      4.84 o
   6  -7   9        4.97        5.37      5.01 o
   7  -7   9       22.70        9.14      6.98 o
   8  -7   9       79.00       79.57     14.11 o
   9  -7   9        1.67        4.07      7.09 o
  10  -7   9       28.76       18.51      9.77 o
  -9  -6   9       83.42       77.04     11.72 o
  -8  -6   9       13.04       15.97      8.19 o
  -7  -6   9      116.29      100.06      9.12 o
  -6  -6   9        7.83        4.12      4.82 o
  -5  -6   9        4.70       -3.82      3.82 o
  -4  -6   9       76.46       86.18     10.44 o
  -3  -6   9        6.24        6.72      5.20 o
  -2  -6   9       37.02       37.75      6.15 o
  -1  -6   9       89.69       93.59      8.96 o
   0  -6   9      356.38      380.64     12.97 o
   1  -6   9       32.21       13.42      4.21 o
   2  -6   9      385.05      393.49     16.77 o
   3  -6   9       33.70       35.34      5.68 o
   4  -6   9      413.72      345.15     17.29 o
   5  -6   9       60.74       35.97      5.50 o
   6  -6   9        6.84        3.54      4.36 o
   7  -6   9       28.73       32.80      8.57 o
   8  -6   9      149.58      144.29     14.06 o
   9  -6   9       91.29       85.68     11.78 o
  10  -6   9        3.27        5.61      7.07 o
  -9  -5   9       74.83       80.03      8.77 o
  -8  -5   9       84.81      106.74      9.76 o
  -7  -5   9       41.25       31.05      5.47 o
  -6  -5   9      211.80      200.82     10.87 o
  -5  -5   9       65.97       56.33      7.41 o
  -4  -5   9      454.22      464.82     17.85 o
  -3  -5   9      517.20      495.33     16.11 o
  -2  -5   9      200.68      218.64     12.50 o
  -1  -5   9      152.07      148.58      7.97 o
   0  -5   9      934.84      946.39     22.97 o
   1  -5   9       27.72       19.69      6.43 o
   2  -5   9      127.48      106.20      7.13 o
   3  -5   9      347.15      366.63     12.80 o
   4  -5   9      111.41      117.38      7.90 o
   5  -5   9      371.80      357.93     14.45 o
   6  -5   9      269.22      234.77     13.59 o
   7  -5   9       16.78        6.59      7.95 o
   8  -5   9        3.28        1.45      5.37 o
   9  -5   9        9.45        0.06      5.46 o
  10  -5   9       20.82       30.24     11.48 o
 -10  -4   9        0.12       -3.83      7.17 o
  -9  -4   9       58.27       59.99      7.41 o
  -8  -4   9        6.73        3.68      4.33 o
  -7  -4   9      399.16      378.68     12.75 o
  -6  -4   9       14.33       20.62      4.99 o
  -5  -4   9      145.21      172.91      9.77 o
  -4  -4   9      700.87      685.44     20.18 o
  -3  -4   9      381.00      385.12     12.40 o
  -2  -4   9       76.58       71.87      5.59 o
  -1  -4   9       95.13       79.10      5.96 o
   0  -4   9      906.75      885.69     17.97 o
   1  -4   9        1.76       -2.33      2.33 o
   2  -4   9     1320.49     1293.79     24.80 o
   3  -4   9      414.20      391.66     12.68 o
   4  -4   9       29.59       36.30      5.01 o
   5  -4   9       48.90       45.89      7.34 o
   6  -4   9        8.48       10.12      7.28 o
   7  -4   9        4.36        1.07      4.77 o
   8  -4   9       42.34       50.64      8.57 o
   9  -4   9      134.88      143.15     12.78 o
 -11  -3   9        7.33        7.16     13.91 o
 -10  -3   9       50.20       62.47      8.40 o
  -9  -3   9      249.31      256.45     11.80 o
  -8  -3   9        5.74       10.06      4.30 o
  -7  -3   9       91.28       96.55      7.00 o
  -6  -3   9       38.53       23.84      4.76 o
  -5  -3   9       37.98       36.89      4.40 o
  -4  -3   9       96.19       93.15      6.38 o
  -3  -3   9      226.89      234.12      9.01 o
  -2  -3   9       79.49       67.72      5.21 o
  -1  -3   9       89.14       66.84      5.40 o
   0  -3   9      198.87      207.10      8.78 o
   1  -3   9       13.25       20.97      3.47 o
   2  -3   9       22.77       31.62      4.35 o
   3  -3   9      146.31      156.36     10.41 o
   4  -3   9        5.09        2.99      3.23 o
   5  -3   9      173.57      161.14     25.36 o
   6  -3   9      118.43      109.45      9.42 o
   7  -3   9       26.23       25.46      5.98 o
   8  -3   9        1.49        4.57      5.04 o
   9  -3   9       24.81       22.68      6.10 o
 -12  -2   9        5.74       -1.97     14.51 o
 -11  -2   9       67.95       65.42     11.42 o
 -10  -2   9        0.44        6.59      4.61 o
  -9  -2   9       11.08       11.29      5.47 o
  -8  -2   9       32.05       25.29      4.54 o
  -7  -2   9       33.32       35.10      4.91 o
  -6  -2   9        0.48       -0.26      2.91 o
  -5  -2   9      452.40      425.04     12.00 o
  -4  -2   9      374.86      355.55     10.13 o
  -3  -2   9       14.17       14.44      3.46 o
  -2  -2   9      152.79      131.69      6.36 o
  -1  -2   9       71.32       68.70      5.10 o
   0  -2   9       13.82       11.25      2.80 o
   1  -2   9      775.20      791.18     15.87 o
   2  -2   9      767.36      740.76     17.52 o
   3  -2   9     1471.05     1401.08     25.18 o
   4  -2   9       20.39       10.16      3.46 o
   5  -2   9      150.97      119.84      9.36 o
   6  -2   9        1.21        0.59      4.63 o
   7  -2   9        4.76        4.31      5.00 o
   8  -2   9       19.81       17.17      6.79 o
   9  -2   9       33.04       46.84      7.72 o
 -12  -1   9       17.73       24.34      8.95 o
 -11  -1   9       44.97       29.10     11.13 o
 -10  -1   9       35.11       29.55      7.92 o
  -9  -1   9        2.20        2.11      3.53 o
  -8  -1   9      238.04      255.96      9.40 o
  -7  -1   9      190.00      172.69      8.73 o
  -6  -1   9      543.59      566.44     13.65 o
  -5  -1   9        0.70        3.22      2.30 o
  -4  -1   9      274.15      295.31     11.31 o
  -3  -1   9        1.87        2.84      2.59 o
  -2  -1   9       70.06       75.68      4.11 o
  -1  -1   9       79.15       82.22      4.75 o
   0  -1   9      293.98      273.46      7.81 o
   1  -1   9      543.73      516.41     11.95 o
   2  -1   9      607.50      609.89     22.72 o
   3  -1   9     2161.67     2201.91     41.75 o
   4  -1   9        2.58       10.42      5.31 o
   5  -1   9      306.02      298.25     22.64 o
   6  -1   9      172.13      145.48     10.32 o
   7  -1   9       22.02       22.96      5.94 o
   8  -1   9       86.35       90.69      9.18 o
 -13   0   9        3.36       -3.84      6.47 o
 -12   0   9        9.58        6.43      8.96 o
 -11   0   9      158.55      176.53     15.52 o
 -10   0   9       45.57       35.29      6.44 o
  -9   0   9      270.65      262.37      9.37 o
  -8   0   9      273.63      255.91      8.27 o
  -7   0   9      244.26      204.59      6.62 o
  -6   0   9      358.76      369.84      8.71 o
  -5   0   9        9.57        5.57      2.61 o
  -4   0   9       13.69       18.81      3.81 o
  -3   0   9      302.27      300.96      8.21 o
  -2   0   9      388.45      360.14     13.59 o
  -1   0   9       30.50       22.11      3.57 o
   0   0   9      702.88      660.77     12.23 o
   1   0   9       17.58       12.46      3.11 o
   2   0   9      214.20      217.75      8.69 o
   3   0   9       24.07       29.74      4.21 o
   4   0   9      323.22      333.17     21.70 o
   5   0   9        7.60        1.13      4.08 o
   6   0   9      168.80      186.55     18.10 o
   7   0   9        6.87       -1.14      4.54 o
   8   0   9       19.58       22.76      6.07 o
 -13   1   9      115.50      127.01     16.06 o
 -12   1   9       24.26       17.47      7.32 o
 -11   1   9      227.08      199.81     11.17 o
 -10   1   9        0.04        4.40      4.63 o
  -9   1   9      102.56       93.10      9.90 o
  -8   1   9       78.41      100.25      5.64 o
  -7   1   9      295.20      319.21     12.34 o
  -6   1   9      166.61      158.42      5.83 o
  -5   1   9       20.04       16.18      2.20 o
  -4   1   9       66.49       86.09      5.37 o
  -3   1   9      393.49      378.36      9.88 o
  -2   1   9      206.19      223.84      8.99 o
  -1   1   9       49.90       50.93      3.98 o
   0   1   9       39.09       43.39      3.86 o
   1   1   9        3.66        2.69      2.82 o
   2   1   9       71.45       58.75      4.94 o
   3   1   9      235.96      247.97      8.15 o
   4   1   9      160.62      142.44      8.90 o
   5   1   9        1.65       -1.68      3.76 o
   6   1   9       17.15       11.77      5.07 o
   7   1   9       31.85       30.53      7.09 o
   8   1   9       42.44       38.36      8.88 o
 -13   2   9      139.30      124.89     16.36 o
 -12   2   9        2.51        1.80      6.18 o
 -11   2   9        6.27       -0.38      4.27 o
 -10   2   9       32.94       31.52      5.40 o
  -9   2   9       92.56       87.65      7.21 o
  -8   2   9      220.36      224.46      8.44 o
  -7   2   9     1151.04     1069.02     18.58 o
  -6   2   9      259.23      232.56      9.44 o
  -5   2   9       10.27       17.72      3.64 o
  -4   2   9     1085.11     1129.06     23.19 o
  -3   2   9       11.27        8.19      2.69 o
  -2   2   9      380.41      367.16     10.32 o
  -1   2   9      753.31      711.03     15.76 o
   0   2   9      343.42      337.46      9.08 o
   1   2   9      104.86      104.89      6.15 o
   2   2   9      134.56      128.67      6.79 o
   3   2   9       10.08       15.84      3.43 o
   4   2   9        5.97        8.23      4.11 o
   5   2   9       22.74       16.55      5.66 o
   6   2   9      140.71      132.66     10.50 o
   7   2   9        5.65        2.68      6.12 o
 -14   3   9        3.28        6.39      6.77 o
 -13   3   9        0.01       -3.50      5.43 o
 -12   3   9       16.79       25.80      7.32 o
 -11   3   9      188.79      201.31     11.17 o
 -10   3   9       94.91      103.56      7.23 o
  -9   3   9        3.86       -1.89      3.12 o
  -8   3   9      415.40      401.45     11.53 o
  -7   3   9       90.94       89.84      6.21 o
  -6   3   9       47.54       42.53      5.31 o
  -5   3   9      241.55      235.87      8.94 o
  -4   3   9        1.19        1.55      2.79 o
  -3   3   9      583.77      601.62     14.09 o
  -2   3   9     1235.58     1222.63     20.08 o
  -1   3   9      490.83      441.14      9.68 o
   0   3   9       11.85        4.69      2.99 o
   1   3   9      891.15      815.95     17.09 o
   2   3   9       10.72        3.36      3.06 o
   3   3   9       12.87        3.43      3.13 o
   4   3   9      158.18      148.99     10.61 o
   5   3   9       60.26       64.34      7.97 o
   6   3   9       11.66        8.62      5.77 o
 -14   4   9      146.85      128.93     16.76 o
 -13   4   9      435.64      483.98     27.61 o
 -12   4   9        2.20        0.36      4.97 o
 -11   4   9      177.01      188.08     13.02 o
 -10   4   9      114.07      106.28      9.34 o
  -9   4   9        2.81        9.25      4.81 o
  -8   4   9      525.54      535.45     16.64 o
  -7   4   9     1336.95     1362.78     24.30 o
  -6   4   9      108.05      100.96      7.21 o
  -5   4   9      627.15      661.06     12.80 o
  -4   4   9      525.94      506.18     10.45 o
  -3   4   9       27.37       20.85      4.10 o
  -2   4   9      103.74      103.41      5.42 o
  -1   4   9      118.88      150.70      6.74 o
   0   4   9       89.19       97.18      6.50 o
   1   4   9        2.33       -1.41      3.05 o
   2   4   9      129.34      122.07      7.98 o
   3   4   9        1.56        2.51      3.42 o
   4   4   9      128.85      136.50     16.23 o
   5   4   9       33.44       22.11      6.30 o
   6   4   9       25.82       29.99      8.64 o
 -14   5   9       55.26       52.77     11.70 o
 -13   5   9       15.58       11.70      8.18 o
 -12   5   9        3.24        4.49      5.31 o
 -11   5   9        6.57        1.57      4.63 o
 -10   5   9        4.84       -1.27      4.36 o
  -9   5   9      462.27      423.12     18.52 o
  -8   5   9     1494.28     1422.00     34.77 o
  -7   5   9       68.02       74.47      6.15 o
  -6   5   9       20.58       26.99      5.27 o
  -5   5   9       41.10       41.56      3.69 o
  -4   5   9        6.66        4.37      2.80 o
  -3   5   9       48.96       55.18      4.53 o
  -2   5   9      733.21      661.05     13.92 o
  -1   5   9       61.38       64.63      5.98 o
   0   5   9        0.05        0.60      3.50 o
   1   5   9        4.53        9.90      4.13 o
   2   5   9       25.96       26.19      5.20 o
   3   5   9        1.57       -4.13      4.13 o
   4   5   9       12.99       12.83      5.62 o
   5   5   9       53.61       67.94      9.06 o
 -14   6   9        6.51       -5.22      6.68 o
 -13   6   9       50.59       63.82      8.83 o
 -12   6   9       35.38       24.83      7.20 o
 -11   6   9        1.70        7.20      4.82 o
 -10   6   9       14.96        4.68      5.21 o
  -9   6   9       82.74       88.29      9.23 o
  -8   6   9      170.91      162.22     11.62 o
  -7   6   9      581.36      563.13     19.62 o
  -6   6   9       69.74       67.06      5.32 o
  -5   6   9      359.00      333.70     10.08 o
  -4   6   9      389.54      376.85      9.38 o
  -3   6   9      263.79      260.14      9.51 o
  -2   6   9       72.43       76.19      6.23 o
  -1   6   9       85.63       86.43      7.11 o
   0   6   9       11.65       17.77      4.74 o
   1   6   9        5.35        8.60      4.46 o
   2   6   9      120.79      109.62      8.61 o
   3   6   9       22.99       17.90      6.16 o
   4   6   9      176.45      202.91     14.73 o
 -14   7   9        1.04       10.50      8.67 o
 -13   7   9      109.54      149.65     15.10 o
 -12   7   9       45.47       56.61      9.41 o
 -11   7   9        0.87       -3.45      4.65 o
 -10   7   9      108.80      129.32     11.14 o
  -9   7   9       32.41       15.89      5.29 o
  -8   7   9      409.92      407.05     17.58 o
  -7   7   9      651.11      625.61     25.04 o
  -6   7   9      172.39      180.52      9.42 o
  -5   7   9      123.93      120.00      8.63 o
  -4   7   9      619.33      616.25     15.13 o
  -3   7   9      102.43       86.08      6.70 o
  -2   7   9       88.05       92.16      7.36 o
  -1   7   9        0.03       -3.93      4.68 o
   0   7   9       20.39       17.19      4.96 o
   1   7   9       71.21       66.71      7.39 o
   2   7   9      130.51      104.03      9.09 o
   3   7   9        8.19       10.20      6.80 o
 -14   8   9        6.91       25.52     11.30 o
 -13   8   9       38.46       41.98      9.16 o
 -12   8   9        1.14        2.25      5.34 o
 -11   8   9      111.25      115.80     11.12 o
 -10   8   9      191.48      176.23     13.04 o
  -9   8   9      261.00      260.07     15.40 o
  -8   8   9      236.06      229.31     16.75 o
  -7   8   9       27.82       24.41      9.43 o
  -6   8   9        2.23        6.77      5.00 o
  -5   8   9        0.04       -1.71      5.47 o
  -4   8   9       23.81       22.56      5.58 o
  -3   8   9      202.21      196.61     10.00 o
  -2   8   9       17.71       12.80      4.60 o
  -1   8   9      408.83      463.21     15.94 o
   0   8   9       65.59       66.78      7.49 o
   1   8   9       61.78       61.81      7.90 o
   2   8   9        4.10        6.03      5.51 o
 -14   9   9        0.05       -5.22      6.15 o
 -13   9   9       44.50       37.58     13.10 o
 -12   9   9       15.41        0.48      5.98 o
 -11   9   9      196.78      218.79     15.02 o
 -10   9   9      464.84      509.62     21.43 o
  -9   9   9      200.84      154.40     27.19 o
  -8   9   9       78.65       93.46     15.45 o
  -7   9   9       24.08        8.04      8.19 o
  -6   9   9      561.12      570.13     60.34 o
  -5   9   9       15.58       20.30      7.61 o
  -4   9   9      830.76      842.09     27.19 o
  -3   9   9       19.40        9.67      5.89 o
  -2   9   9       42.33       29.46      8.36 o
  -1   9   9       16.43       15.26      6.01 o
   0   9   9       34.50       33.67      7.01 o
   1   9   9       36.39       28.42      6.93 o
 -14  10   9       38.59       41.25      9.87 o
 -13  10   9       21.11        3.19     12.20 o
 -12  10   9       47.97       40.78     10.05 o
 -11  10   9       10.96        3.87      7.15 o
 -10  10   9        7.10       -2.32      7.85 o
  -9  10   9        8.95        3.29      8.20 o
  -8  10   9      255.53      216.55     48.90 o
  -7  10   9       12.56       -5.15     12.37 o
  -6  10   9      368.18      350.55     39.38 o
  -5  10   9       55.64       74.99     11.04 o
  -4  10   9        8.50       19.52      6.71 o
  -3  10   9       10.23       10.90      6.43 o
  -2  10   9       26.88       43.58     10.21 o
  -1  10   9       50.80       43.46      9.70 o
   0  10   9       96.72      105.51     15.70 o
 -13  11   9       55.11       66.62     14.23 o
 -12  11   9       11.94       19.62     12.91 o
 -11  11   9      189.14      277.63     38.33 o
 -10  11   9        7.11       10.34     10.01 o
  -9  11   9      344.56      380.19     44.01 o
  -8  11   9      231.79      236.20     35.43 o
  -7  11   9       19.11       11.66     14.32 o
  -6  11   9      142.41      165.08     31.22 o
  -5  11   9        6.60        5.17      7.64 o
  -4  11   9       92.00       70.83     12.08 o
  -3  11   9        1.77        2.64      6.95 o
  -2  11   9        1.20       -8.95      8.95 o
 -12  12   9      356.61      371.58     33.15 o
 -11  12   9       13.15        2.59     10.77 o
 -10  12   9      174.27      180.72     35.10 o
  -9  12   9      100.63      159.35     31.93 o
  -8  12   9        0.08        6.70     16.22 o
  -7  12   9       34.61       41.99     22.50 o
  -6  12   9      152.08      132.59     30.40 o
  -5  12   9       40.51       36.74     13.44 o
  -4  12   9       46.40       17.40     10.16 o
 -11  13   9       49.75       42.10     22.22 o
 -10  13   9       22.64       40.01     21.04 o
  -9  13   9      101.49      120.09     30.75 o
  -8  13   9      218.65      168.37     35.03 o
  -7  13   9        9.89       30.84     19.98 o
  -6  13   9      415.37      515.23     54.05 o
   3 -13  10        6.05       -0.78     19.28 o
   4 -13  10        0.38       15.50     13.34 o
   5 -13  10      106.54      123.59     29.70 o
  -1 -12  10      178.76      207.53     37.99 o
   0 -12  10      175.45      109.53     19.60 o
   1 -12  10      141.56      128.63     21.69 o
   2 -12  10      174.27      214.71     25.57 o
   3 -12  10       44.67       31.46     13.63 o
   4 -12  10        1.50        4.39     10.29 o
   5 -12  10        6.09        2.05      8.30 o
   6 -12  10       37.95       32.38     12.38 o
   7 -12  10       66.50       59.11     13.61 o
  -3 -11  10        0.11        0.38     10.73 o
  -2 -11  10       13.30       19.27     13.54 o
  -1 -11  10      342.60      301.29     29.02 o
   0 -11  10        2.46        4.25     10.50 o
   1 -11  10       92.18       39.36     16.34 o
   2 -11  10        0.43        5.55     10.12 o
   3 -11  10        0.01       -1.02      7.64 o
   4 -11  10      133.75      138.19     15.80 o
   5 -11  10      357.69      396.19     23.32 o
   6 -11  10       16.90        9.49      7.91 o
   7 -11  10       59.49       50.39     10.47 o
   8 -11  10      113.37      120.01     13.11 o
  -4 -10  10       72.50       70.55     12.08 o
  -3 -10  10        4.66        3.92     12.54 o
  -2 -10  10       66.89      107.33     18.32 o
  -1 -10  10       20.77       13.34     10.91 o
   0 -10  10       33.45       22.05     14.71 o
   1 -10  10        0.02        2.62      9.51 o
   2 -10  10       49.46       62.08     11.58 o
   3 -10  10      351.14      340.80     23.80 o
   4 -10  10       48.89       46.70     10.00 o
   5 -10  10      103.16      124.16     12.45 o
   6 -10  10       10.24       12.19     12.73 o
   7 -10  10        0.69       -6.06      6.06 o
   8 -10  10        8.63        0.19      8.21 o
  -5  -9  10        3.56       -2.78      6.76 o
  -4  -9  10       57.52       61.07      9.84 o
  -3  -9  10       17.71        9.90      8.73 o
  -2  -9  10      144.96      139.38     19.06 o
  -1  -9  10      104.56       82.39     16.19 o
   0  -9  10      198.51      265.01     24.29 o
   1  -9  10      168.72      168.23     16.06 o
   2  -9  10      137.45      164.44     18.16 o
   3  -9  10      433.04      480.89     26.33 o
   4  -9  10        0.00        0.86      5.39 o
   5  -9  10      158.48      186.27     13.55 o
   6  -9  10       80.00       95.15     12.53 o
   7  -9  10        0.68       11.70      6.51 o
   8  -9  10      151.79      178.15     19.16 o
   9  -9  10      264.48      270.72     22.29 o
  -6  -8  10        0.11        0.08      5.94 o
  -5  -8  10      210.49      239.33     15.11 o
  -4  -8  10       23.77       19.26      8.44 o
  -3  -8  10      206.02      220.20     17.93 o
  -2  -8  10      449.79      487.51     24.52 o
  -1  -8  10        0.73        0.78      8.55 o
   0  -8  10        0.15        0.03      6.46 o
   1  -8  10        0.29       -4.84      6.20 o
   2  -8  10       14.44       14.36      6.49 o
   3  -8  10       40.15       50.67      8.26 o
   4  -8  10      145.79      130.82     11.36 o
   5  -8  10      114.35      138.34     11.29 o
   6  -8  10      275.55      270.74     18.67 o
   7  -8  10        4.45      -10.25     10.49 o
   8  -8  10      179.44      178.56     18.21 o
   9  -8  10        7.39       -2.54      7.52 o
  -8  -7  10        0.46       -7.26      8.43 o
  -7  -7  10        9.54        2.50      5.82 o
  -6  -7  10       19.59       23.78      6.72 o
  -5  -7  10        0.08       -1.95      5.27 o
  -4  -7  10      240.29      254.91     20.17 o
  -3  -7  10      479.41      518.05     29.20 o
  -2  -7  10       43.13       34.26      8.42 o
  -1  -7  10       59.35       71.97      9.12 o
   0  -7  10      200.38      193.67     13.34 o
   1  -7  10        0.87        4.96      5.27 o
   2  -7  10      109.21      109.93     17.47 o
   3  -7  10      142.80      155.14     11.73 o
   4  -7  10       66.64       62.48      8.21 o
   5  -7  10        9.32        8.80      5.25 o
   6  -7  10       65.78       69.26     19.95 o
   7  -7  10        1.07        0.48      6.84 o
   8  -7  10        8.36        9.09      7.88 o
   9  -7  10       99.06       87.85     13.38 o
  -8  -6  10       61.94       75.38      9.78 o
  -7  -6  10       16.60       11.71      6.14 o
  -6  -6  10        0.54        1.46      4.87 o
  -5  -6  10        2.22        1.69      4.25 o
  -4  -6  10       53.76       54.47      8.43 o
  -3  -6  10        0.53        6.32      5.34 o
  -2  -6  10      158.62      162.74     13.70 o
  -1  -6  10       93.08      102.42      9.88 o
   0  -6  10       59.65       59.86      8.10 o
   1  -6  10       67.06       70.09      8.54 o
   2  -6  10       88.58      103.73      9.64 o
   3  -6  10        6.45        3.43      4.63 o
   4  -6  10        0.19       -0.55      5.04 o
   5  -6  10       52.81       36.91      8.89 o
   6  -6  10       11.20        8.61      5.70 o
   7  -6  10       89.28       88.82     12.65 o
   8  -6  10        0.29        4.85      6.81 o
   9  -6  10       49.28       31.20      9.45 o
  -9  -5  10       25.43       23.73      6.92 o
  -8  -5  10       24.13       21.61      5.94 o
  -7  -5  10        0.41        4.14      4.71 o
  -6  -5  10       20.75       23.00      5.45 o
  -5  -5  10        4.52        0.71      4.59 o
  -4  -5  10      580.75      562.27     24.48 o
  -3  -5  10      544.70      550.97     18.06 o
  -2  -5  10      518.61      585.28     18.30 o
  -1  -5  10       46.87       53.14      5.90 o
   0  -5  10        3.26        8.22      3.76 o
   1  -5  10        1.13        1.58      4.54 o
   2  -5  10      113.74      115.61      9.70 o
   3  -5  10      718.58      710.87     21.46 o
   4  -5  10      461.20      444.96     15.93 o
   5  -5  10       26.76       25.01      5.40 o
   6  -5  10      219.12      246.62     17.77 o
   7  -5  10      151.98      154.55     14.94 o
   8  -5  10       24.30       32.08      8.75 o
   9  -5  10        7.59        1.80      7.11 o
 -10  -4  10        0.14        2.58      6.59 o
  -9  -4  10        3.05       -0.15      5.30 o
  -8  -4  10      235.00      238.81     11.10 o
  -7  -4  10      244.51      247.84     11.85 o
  -6  -4  10      119.47      120.41      8.63 o
  -5  -4  10      520.04      574.88     17.79 o
  -4  -4  10       26.61       28.16      6.07 o
  -3  -4  10      164.86      157.97      9.00 o
  -2  -4  10       46.17       54.98      5.38 o
  -1  -4  10      332.87      305.87     10.73 o
   0  -4  10       97.35       88.92      6.38 o
   1  -4  10      765.11      768.58     18.31 o
   2  -4  10      144.36      169.18      9.56 o
   3  -4  10      265.52      249.82     10.97 o
   4  -4  10      376.40      369.97     12.57 o
   5  -4  10        6.63        9.16      3.83 o
   6  -4  10       63.14       53.49      8.26 o
   7  -4  10       65.89       63.11     10.05 o
   8  -4  10       13.44       15.12     11.51 o
   9  -4  10       24.62       26.65      8.52 o
 -11  -3  10       53.80       31.89     13.53 o
 -10  -3  10       61.11       48.15      8.39 o
  -9  -3  10       85.49       95.82      9.08 o
  -8  -3  10      251.92      234.27     10.43 o
  -7  -3  10       18.99       20.93      4.99 o
  -6  -3  10      152.35      147.44      8.82 o
  -5  -3  10       52.34       65.00      8.96 o
  -4  -3  10       28.45       19.99      5.00 o
  -3  -3  10       40.30       49.30      5.25 o
  -2  -3  10      323.05      357.01     13.22 o
  -1  -3  10      176.94      188.68      9.12 o
   0  -3  10      109.18      101.04      7.61 o
   1  -3  10       80.78      103.52      7.65 o
   2  -3  10      413.47      409.74     17.00 o
   3  -3  10      212.84      223.62     10.05 o
   4  -3  10       66.51       58.20      5.79 o
   5  -3  10        3.78        2.36      5.17 o
   6  -3  10        0.03        0.33      5.06 o
   7  -3  10       31.22       37.82      7.43 o
   8  -3  10        4.34        3.85      6.83 o
   9  -3  10        2.27       10.98      7.20 o
 -11  -2  10       35.10       31.57     15.70 o
 -10  -2  10      137.21      123.04     10.84 o
  -9  -2  10        0.57       -2.43      3.86 o
  -8  -2  10       10.94        7.02      3.79 o
  -7  -2  10       13.32       10.82      3.75 o
  -6  -2  10        2.92        3.68      3.42 o
  -5  -2  10      366.11      363.48     10.81 o
  -4  -2  10       42.46       26.25      4.24 o
  -3  -2  10        2.10        1.63      3.25 o
  -2  -2  10        4.50        2.62      2.85 o
  -1  -2  10       66.87       65.99      4.86 o
   0  -2  10       56.26       68.20      5.76 o
   1  -2  10     1348.47     1330.82     25.46 o
   2  -2  10      176.13      186.09      9.24 o
   3  -2  10      135.57      117.09      8.22 o
   4  -2  10        0.08       -3.15      3.15 o
   5  -2  10       18.94       17.88      6.07 o
   6  -2  10       12.24       13.05      5.82 o
   7  -2  10       17.11       11.67      5.63 o
   8  -2  10       20.33       38.37      9.24 o
 -12  -1  10       20.53       19.32      8.46 o
 -11  -1  10        6.48        2.45      5.67 o
 -10  -1  10        0.22       -1.32      5.54 o
  -9  -1  10       95.91       97.64      8.66 o
  -8  -1  10      313.55      353.72     10.94 o
  -7  -1  10       85.80       97.38      6.04 o
  -6  -1  10      269.03      220.45      8.80 o
  -5  -1  10       70.12       63.33      4.46 o
  -4  -1  10      129.81      142.37      5.83 o
  -3  -1  10        0.84        2.89      2.13 o
  -2  -1  10       58.35       60.45      4.37 o
  -1  -1  10     1054.04      952.38     30.22 o
   0  -1  10      210.79      206.72      8.04 o
   1  -1  10     2046.64     2018.23     38.06 o
   2  -1  10      214.74      211.91      9.65 o
   3  -1  10       29.88       34.18      4.96 o
   4  -1  10       39.33       36.84      6.72 o
   5  -1  10        1.87       -4.65      4.65 o
   6  -1  10       20.92       15.23      6.04 o
   7  -1  10       31.25       42.28     16.05 o
   8  -1  10       12.55       22.07     12.38 o
 -12   0  10       47.42       58.09     10.24 o
 -11   0  10        0.46        9.41      5.42 o
 -10   0  10      419.10      431.20     16.81 o
  -9   0  10      122.16      118.31     12.97 o
  -8   0  10       74.61       91.40      9.07 o
  -7   0  10      693.13      692.64     15.77 o
  -6   0  10        0.00        2.97      2.63 o
  -5   0  10       34.77       29.15      4.58 o
  -4   0  10      401.55      388.85     10.01 o
  -3   0  10        1.83       -2.54      2.54 o
  -2   0  10      892.92      881.89     17.12 o
  -1   0  10     1205.19     1149.99     28.96 o
   0   0  10       52.50       51.03      5.39 o
   1   0  10      445.38      415.02     13.40 o
   2   0  10       64.15       49.64      5.61 o
   3   0  10      207.62      220.22     11.25 o
   4   0  10       30.68       30.00      6.32 o
   5   0  10      190.56      205.44     12.02 o
   6   0  10       10.26        7.82      6.01 o
   7   0  10       46.88       46.54      8.66 o
 -13   1  10       84.07       70.09     14.51 o
 -12   1  10      134.97      143.15     17.32 o
 -11   1  10       89.34      114.56      9.74 o
 -10   1  10      168.59      139.10      9.45 o
  -9   1  10        2.18        1.48      3.89 o
  -8   1  10        0.00        3.00      3.83 o
  -7   1  10       10.69       15.36      4.15 o
  -6   1  10      128.83      111.26      5.53 o
  -5   1  10      137.48      124.48      5.85 o
  -4   1  10       89.49       86.84      5.84 o
  -3   1  10      275.55      289.22      9.85 o
  -2   1  10       13.40        8.90      3.33 o
  -1   1  10      356.10      360.49      9.58 o
   0   1  10       59.39       47.83      5.31 o
   1   1  10      147.47      172.06     10.87 o
   2   1  10      170.82      211.98     10.38 o
   3   1  10       23.20       22.78      4.26 o
   4   1  10      131.96      129.14      9.91 o
   5   1  10       51.32       47.77      7.67 o
   6   1  10        0.08        2.75      5.40 o
   7   1  10        7.94       12.54      6.90 o
 -13   2  10       31.59       32.06     10.82 o
 -12   2  10       50.68       70.26      9.28 o
 -11   2  10        8.07        8.87      6.32 o
 -10   2  10        0.19        1.83      4.11 o
  -9   2  10        0.26        7.16      3.67 o
  -8   2  10      306.25      252.59      9.73 o
  -7   2  10      662.70      680.02     24.94 o
  -6   2  10      348.37      384.98     11.85 o
  -5   2  10      152.47      162.48      8.92 o
  -4   2  10      220.41      196.89      8.02 o
  -3   2  10      186.35      165.54     10.77 o
  -2   2  10       63.70       68.35      5.64 o
  -1   2  10      695.16      700.61     15.50 o
   0   2  10      208.87      183.84      8.11 o
   1   2  10       48.04       65.36      5.67 o
   2   2  10       47.19       54.81      5.38 o
   3   2  10        9.88        6.14      3.49 o
   4   2  10       33.87       41.31      6.68 o
   5   2  10      252.71      260.91     15.47 o
   6   2  10       25.91       26.41      6.94 o
 -14   3  10        1.86        7.76      6.74 o
 -13   3  10        0.02        0.56      6.00 o
 -12   3  10      114.00      129.05     14.98 o
 -11   3  10        6.47        6.70      5.17 o
 -10   3  10      152.97      150.76     10.07 o
  -9   3  10       12.03       18.52      5.53 o
  -8   3  10      165.71      176.88     11.62 o
  -7   3  10        0.12       -2.19      4.23 o
  -6   3  10        0.20        1.30      2.98 o
  -5   3  10      249.14      257.50     10.76 o
  -4   3  10      418.08      432.83     12.31 o
  -3   3  10     1554.38     1591.12     27.00 o
  -2   3  10      605.75      566.21     13.55 o
  -1   3  10      915.68      826.41     17.35 o
   0   3  10     1025.01      962.92     19.25 o
   1   3  10       22.35       48.88      5.51 o
   2   3  10        0.97       -1.89      3.30 o
   3   3  10      145.04      137.00      7.78 o
   4   3  10       54.20       65.83      8.05 o
   5   3  10      190.13      205.43     13.12 o
   6   3  10       19.11        7.89      6.22 o
 -14   4  10       20.70       27.93     10.78 o
 -13   4  10       51.53       45.40     18.18 o
 -12   4  10      239.17      257.23     16.66 o
 -11   4  10        7.53        7.82      5.38 o
 -10   4  10        0.41       -4.27      4.27 o
  -9   4  10        0.24       12.76      5.16 o
  -8   4  10      180.89      135.88     20.51 o
  -7   4  10      695.85      716.27     22.50 o
  -6   4  10      554.61      637.63     16.89 o
  -5   4  10      531.23      537.70     13.31 o
  -4   4  10      251.63      248.62      7.47 o
  -3   4  10     1712.92     1666.12     26.17 o
  -2   4  10       19.81       18.15      4.60 o
  -1   4  10        3.39        7.99      3.54 o
   0   4  10       12.38       14.37      4.37 o
   1   4  10      120.07      117.71      8.48 o
   2   4  10       49.28       55.41      6.40 o
   3   4  10      259.10      254.05     13.66 o
   4   4  10        5.87        4.04      5.51 o
   5   4  10        5.44       -1.66      5.80 o
 -14   5  10        3.34        9.25      8.39 o
 -13   5  10       34.89       33.65      8.18 o
 -12   5  10        2.72        6.46      6.63 o
 -11   5  10       44.40       30.61      6.89 o
 -10   5  10        9.53       10.83      5.06 o
  -9   5  10       26.91       10.52      5.40 o
  -8   5  10       11.46        8.02      6.63 o
  -7   5  10      304.72      260.57     19.89 o
  -6   5  10      127.43      122.22      7.46 o
  -5   5  10       62.32       70.51      5.71 o
  -4   5  10        6.19        9.04      3.28 o
  -3   5  10       86.22       99.92      7.81 o
  -2   5  10      276.09      299.96     15.82 o
  -1   5  10      213.45      232.79     10.19 o
   0   5  10      316.58      340.29     12.64 o
   1   5  10       55.29       54.15      6.37 o
   2   5  10       82.94       88.49      7.87 o
   3   5  10        0.20        3.23      5.12 o
   4   5  10        2.08        2.59      5.70 o
 -14   6  10        2.70       -7.26      7.26 o
 -13   6  10        9.97        8.17      6.83 o
 -12   6  10       82.43       80.75     10.48 o
 -11   6  10        0.37       -1.56      5.06 o
 -10   6  10       39.91       54.73      8.12 o
  -9   6  10       11.44       11.90      5.90 o
  -8   6  10        5.01       -0.34      4.42 o
  -7   6  10       33.17       34.19      6.92 o
  -6   6  10      136.40      151.12      8.86 o
  -5   6  10      413.04      371.12     11.51 o
  -4   6  10      117.11      108.63      7.83 o
  -3   6  10      585.12      651.20     15.89 o
  -2   6  10       21.33       17.25      4.97 o
  -1   6  10       57.74       58.47      6.35 o
   0   6  10       13.08       12.92      4.57 o
   1   6  10        1.57       -3.81      3.81 o
   2   6  10       21.53       15.66      5.47 o
   3   6  10      150.98      173.40     13.02 o
 -14   7  10       89.23      102.64     16.49 o
 -13   7  10       20.31        9.54      7.19 o
 -12   7  10       66.87       83.08      9.99 o
 -11   7  10       14.67       20.10      6.58 o
 -10   7  10       19.62       14.09      6.18 o
  -9   7  10        8.14        5.32      5.23 o
  -8   7  10        3.00        6.44      5.11 o
  -7   7  10        7.58        4.84      7.47 o
  -6   7  10        0.57       -2.28      4.44 o
  -5   7  10      197.76      208.88     11.38 o
  -4   7  10       30.49       33.83      5.98 o
  -3   7  10       20.58       16.92      5.32 o
  -2   7  10        0.17       -0.63      3.73 o
  -1   7  10       93.11       98.49      8.48 o
   0   7  10      216.20      218.96     11.52 o
   1   7  10       17.23       20.62      5.85 o
   2   7  10       35.08       35.63      7.88 o
 -14   8  10       67.15       65.17     12.75 o
 -13   8  10        1.09       -2.34      6.19 o
 -12   8  10       23.73       17.17      6.80 o
 -11   8  10       17.21       16.18      6.92 o
 -10   8  10      185.02      176.62     15.06 o
  -9   8  10      894.04      882.31     32.37 o
  -8   8  10      179.43      206.49     20.72 o
  -7   8  10       23.65       18.83      9.76 o
  -6   8  10        0.02       -9.78      9.78 o
  -5   8  10      135.03      149.84     13.85 o
  -4   8  10       13.23       11.63      6.75 o
  -3   8  10      379.56      384.14     32.25 o
  -2   8  10       71.54       86.33      9.17 o
  -1   8  10       23.92       24.60      6.53 o
   0   8  10      156.97      175.11     11.39 o
   1   8  10        6.89       -1.27      5.17 o
 -14   9  10       21.81       20.58      8.52 o
 -13   9  10      134.02      122.72     13.99 o
 -12   9  10      105.40      111.92     13.82 o
 -11   9  10      580.07      571.62     26.50 o
 -10   9  10       47.32       67.18     11.38 o
  -9   9  10      308.45      263.77     23.40 o
  -8   9  10       66.98       58.84     13.87 o
  -7   9  10      139.56       99.40     23.42 o
  -6   9  10       35.41       36.45     10.59 o
  -5   9  10       95.33      111.92     10.80 o
  -4   9  10       33.13       51.19      8.17 o
  -3   9  10       16.01       14.65      8.15 o
  -2   9  10       65.03       73.92     10.31 o
  -1   9  10        3.07       14.02      7.37 o
   0   9  10        6.89        9.48      7.55 o
 -13  10  10       93.62      123.68     35.38 o
 -12  10  10       26.99       17.95      8.74 o
 -11  10  10       91.07       95.28     13.97 o
 -10  10  10       65.17      103.14     19.65 o
  -9  10  10        0.12        5.27     14.32 o
  -8  10  10      377.28      312.60     38.48 o
  -7  10  10      205.63      202.84     32.51 o
  -6  10  10        0.73        4.21      8.95 o
  -5  10  10      215.66      280.68     24.00 o
  -4  10  10       24.52       20.95      7.87 o
  -3  10  10       23.89       14.68      7.54 o
  -2  10  10        0.21        8.30      7.57 o
  -1  10  10       31.80       44.70      9.90 o
 -13  11  10        0.40       -0.92      7.93 o
 -12  11  10       27.99       32.86     10.15 o
 -11  11  10       52.69       85.07     26.61 o
 -10  11  10      204.95      213.60     35.69 o
  -9  11  10       22.98        9.29     15.07 o
  -8  11  10       17.39       13.64     16.27 o
  -7  11  10       92.53       96.55     25.13 o
  -6  11  10        0.04       16.43     16.90 o
  -5  11  10        0.72       -1.93      9.87 o
  -4  11  10        0.80       17.03      8.79 o
  -3  11  10        5.47       -6.71      6.71 o
 -12  12  10       63.65       78.13     17.65 o
 -11  12  10      134.83      125.26     29.27 o
 -10  12  10       58.41       42.41     22.03 o
  -9  12  10       12.88       -5.71     15.28 o
  -8  12  10       20.93       76.22     24.71 o
  -7  12  10       26.97       23.77     19.87 o
  -6  12  10       19.20       -6.86     14.29 o
  -5  12  10      370.44      393.94     46.24 o
   0 -12  11      160.75      126.43     31.20 o
   1 -12  11      114.98      143.33     22.48 o
   2 -12  11        0.25       -5.50     12.73 o
   3 -12  11       26.55        7.20     12.35 o
   4 -12  11        9.13       26.54     13.28 o
   5 -12  11        2.67        9.56     13.36 o
  -2 -11  11       47.38       31.57     28.35 o
  -1 -11  11        6.37       39.34     14.05 o
   0 -11  11      112.58      118.70     20.47 o
   1 -11  11        3.72       -4.98     10.61 o
   2 -11  11        0.00       -0.12     12.57 o
   3 -11  11      199.23      220.37     29.89 o
   4 -11  11       28.51       29.25     10.56 o
   5 -11  11        2.85       -3.28      7.15 o
   6 -11  11      250.17      277.42     48.96 o
   7 -11  11      116.82      133.55     16.96 o
  -4 -10  11       32.94       16.34     10.78 o
  -3 -10  11       42.30       32.17     13.45 o
  -2 -10  11      182.64      172.06     22.81 o
  -1 -10  11        3.67       -1.61      9.49 o
   0 -10  11        3.53        5.51     10.16 o
   1 -10  11      255.90      222.30     23.98 o
   2 -10  11       48.85       36.38     10.36 o
   3 -10  11       30.83       18.93      8.58 o
   4 -10  11      143.41      129.74     15.06 o
   5 -10  11        1.87        2.69      7.62 o
   6 -10  11        1.75        1.39      9.40 o
   7 -10  11        5.47       20.87      8.72 o
   8 -10  11       33.19       25.05     11.10 o
  -5  -9  11      116.20      118.61     15.84 o
  -4  -9  11        1.79       -5.78     19.15 o
  -3  -9  11        2.12       -2.39      9.15 o
  -2  -9  11       85.07       83.97     16.79 o
  -1  -9  11      175.33      203.67     22.98 o
   0  -9  11       10.05        0.24      8.70 o
   1  -9  11       62.56       63.45     11.23 o
   2  -9  11      244.52      252.71     19.39 o
   3  -9  11       17.19       22.70      8.52 o
   4  -9  11       30.70       23.29      8.45 o
   5  -9  11      198.92      181.01     19.91 o
   6  -9  11       63.17       55.78      9.79 o
   7  -9  11      190.85      179.50     13.77 o
   8  -9  11      142.66      173.35     19.61 o
  -6  -8  11       42.53       28.02     10.95 o
  -5  -8  11      109.09      120.66     11.64 o
  -4  -8  11      205.06      208.85     18.60 o
  -3  -8  11      155.71      182.99     59.15 o
  -2  -8  11      321.16      384.45     28.75 o
  -1  -8  11      183.76      155.41     19.67 o
   0  -8  11        3.65        5.87      7.24 o
   1  -8  11       16.19        6.40      6.91 o
   2  -8  11       83.13       95.62     11.08 o
   3  -8  11       36.13       40.33      8.00 o
   4  -8  11      758.74      733.75     24.59 o
   5  -8  11      201.91      169.83     12.75 o
   6  -8  11       41.68       40.75      8.53 o
   7  -8  11      116.74      161.08     18.11 o
   8  -8  11        4.78       -6.85      8.10 o
  -7  -7  11       61.22       79.70     16.03 o
  -6  -7  11       94.70       90.01     23.35 o
  -5  -7  11      195.56      202.52     13.57 o
  -4  -7  11      242.81      257.92     33.12 o
  -3  -7  11        0.09       -2.51      6.52 o
  -2  -7  11        9.52       -7.49      7.49 o
  -1  -7  11        6.64        6.70      7.29 o
   0  -7  11        0.15       12.68      7.52 o
   1  -7  11       23.55       26.44      7.04 o
   2  -7  11      141.21      169.57     12.89 o
   3  -7  11       64.52       62.28      9.26 o
   4  -7  11       63.24       68.67     18.20 o
   5  -7  11        2.83        6.90      6.08 o
   6  -7  11        3.83       11.59      5.93 o
   7  -7  11        2.58        1.35      7.46 o
   8  -7  11       55.23       54.96     12.19 o
  -8  -6  11        0.02       -0.93      6.85 o
  -7  -6  11       47.72       53.64      9.47 o
  -6  -6  11       32.95       27.04      6.63 o
  -5  -6  11        0.43       -4.91      4.91 o
  -4  -6  11      182.16      179.75     15.75 o
  -3  -6  11       45.60       32.92     10.97 o
  -2  -6  11       22.54       10.30      5.73 o
  -1  -6  11        1.56       -0.16      5.86 o
   0  -6  11       40.38       32.62      7.21 o
   1  -6  11       23.63        6.48      5.48 o
   2  -6  11      133.08      145.99     11.65 o
   3  -6  11        0.11       -0.85      5.05 o
   4  -6  11      268.14      229.66     13.15 o
   5  -6  11        8.23        5.03      9.64 o
   6  -6  11        9.55       12.03     18.37 o
   7  -6  11       19.42       26.54      9.50 o
   8  -6  11      147.89      149.55     16.56 o
  -9  -5  11       21.47       37.50     10.28 o
  -8  -5  11       27.06       21.86      7.34 o
  -7  -5  11        4.96        7.47      5.74 o
  -6  -5  11       54.13       53.34      7.00 o
  -5  -5  11        0.49       -4.54      4.54 o
  -4  -5  11      364.84      398.88     23.32 o
  -3  -5  11      165.45      137.39     16.88 o
  -2  -5  11      120.30      103.78     10.36 o
  -1  -5  11       26.51       43.93      7.61 o
   0  -5  11       14.65       13.45      5.72 o
   1  -5  11       49.22       34.91      7.45 o
   2  -5  11      136.25      123.28     10.40 o
   3  -5  11      123.37      128.61     12.06 o
   4  -5  11       20.64       25.63      6.15 o
   5  -5  11      203.37      212.95     12.64 o
   6  -5  11      255.60      226.15     18.24 o
   7  -5  11        2.06       -6.09      6.09 o
   8  -5  11        8.98       26.93      9.69 o
 -10  -4  11        0.81       -1.64      6.54 o
  -9  -4  11       71.15       67.76      9.94 o
  -8  -4  11        1.39       -0.97      4.78 o
  -7  -4  11      436.55      452.77     23.87 o
  -6  -4  11       55.36       61.31      6.93 o
  -5  -4  11        0.02        5.00      4.43 o
  -4  -4  11      714.38      753.29     24.28 o
  -3  -4  11       21.64       21.17      5.50 o
  -2  -4  11       20.02       15.22      4.45 o
  -1  -4  11      540.86      512.51     23.84 o
   0  -4  11      251.10      229.54     13.83 o
   1  -4  11       16.13       15.06      6.65 o
   2  -4  11     1647.72     1685.72     38.74 o
   3  -4  11      645.73      638.83     20.11 o
   4  -4  11        8.32       12.46      5.33 o
   5  -4  11      108.47       91.91      7.74 o
   6  -4  11        0.86        9.41      7.09 o
   7  -4  11       21.17       25.10      8.32 o
   8  -4  11       73.50       75.54     15.16 o
 -11  -3  11        0.42       -7.38      7.38 o
 -10  -3  11       72.61       73.08     13.47 o
  -9  -3  11      165.90      157.50     11.55 o
  -8  -3  11        4.67       10.89      4.88 o
  -7  -3  11       11.01       11.95      5.27 o
  -6  -3  11      179.47      205.01     14.22 o
  -5  -3  11       15.88       14.97      4.55 o
  -4  -3  11      165.43      158.56     10.27 o
  -3  -3  11      300.49      280.92     11.60 o
  -2  -3  11      261.63      230.80     10.41 o
  -1  -3  11      287.02      294.12     10.31 o
   0  -3  11       27.82       38.99      6.47 o
   1  -3  11       16.37       13.09      5.34 o
   2  -3  11       86.29      105.55      9.19 o
   3  -3  11        4.27        3.26      4.28 o
   4  -3  11       86.39       99.40      8.84 o
   5  -3  11       12.93        9.46      7.45 o
   6  -3  11      161.54      141.36     14.50 o
   7  -3  11        4.24        7.83      8.70 o
   8  -3  11       34.81       43.39     14.99 o
 -11  -2  11       13.98       20.89      7.18 o
 -10  -2  11        4.67        5.52      6.85 o
  -9  -2  11       17.13        3.22      5.30 o
  -8  -2  11        6.94       11.46      5.08 o
  -7  -2  11      127.99      117.95      9.31 o
  -6  -2  11       73.50       78.13      6.41 o
  -5  -2  11        2.87        0.38      3.19 o
  -4  -2  11      108.08      105.90      7.87 o
  -3  -2  11        2.60        2.65      3.45 o
  -2  -2  11       11.99       13.19      3.55 o
  -1  -2  11      191.76      182.54      7.60 o
   0  -2  11       11.02       13.42      4.16 o
   1  -2  11        2.19        0.87      3.84 o
   2  -2  11      826.47      852.75     21.31 o
   3  -2  11      124.39      124.49      8.25 o
   4  -2  11       51.80       57.92     10.92 o
   5  -2  11       62.57       69.20     10.93 o
   6  -2  11       26.71       24.32      8.02 o
   7  -2  11        8.51       15.41      7.82 o
   8  -2  11       56.61       79.59     12.36 o
 -12  -1  11        1.69       -1.30      9.69 o
 -11  -1  11        0.79       -0.89      5.72 o
 -10  -1  11        2.23        1.92      5.59 o
  -9  -1  11       79.09       76.43      8.16 o
  -8  -1  11      152.09      165.04     10.60 o
  -7  -1  11      150.77      137.31      9.42 o
  -6  -1  11      121.26      162.80      9.71 o
  -5  -1  11       40.92       50.82      6.48 o
  -4  -1  11       35.03       38.31      4.65 o
  -3  -1  11      143.78      128.45      5.70 o
  -2  -1  11      349.97      345.17     10.36 o
  -1  -1  11      145.00      150.18      7.51 o
   0  -1  11      639.33      660.58     16.75 o
   1  -1  11      144.52      158.13     12.52 o
   2  -1  11      104.36      112.47      8.23 o
   3  -1  11        9.07       13.35      4.83 o
   4  -1  11        0.09        6.23      6.54 o
   5  -1  11        1.94       -5.07      8.51 o
   6  -1  11       45.83       35.99     11.00 o
   7  -1  11        0.15        2.10      6.73 o
 -12   0  11        5.41       11.25      9.66 o
 -11   0  11      312.21      322.61     18.46 o
 -10   0  11        7.32       14.25      5.69 o
  -9   0  11      418.77      379.94     18.46 o
  -8   0  11       27.16       32.41      5.70 o
  -7   0  11       21.92       16.37      4.76 o
  -6   0  11      138.13      186.99      9.65 o
  -5   0  11       33.85       22.76      4.33 o
  -4   0  11      112.21      114.80      6.85 o
  -3   0  11     1273.18     1200.31     23.06 o
  -2   0  11     2100.69     2047.10     30.82 o
  -1   0  11       86.49       82.01      5.94 o
   0   0  11     1723.09     1723.03     34.94 o
   1   0  11        0.03       -0.98      3.78 o
   2   0  11      102.41      116.15      9.03 o
   3   0  11      155.14      157.29     15.73 o
   4   0  11        2.06       -1.83      6.13 o
   5   0  11      111.12       97.76     13.00 o
   6   0  11      197.46      236.19     18.11 o
   7   0  11        1.33       -5.04      9.59 o
 -13   1  11       25.37       23.73     11.33 o
 -12   1  11        4.85       -4.06      6.12 o
 -11   1  11      221.74      234.10     16.08 o
 -10   1  11       17.74       13.07      6.22 o
  -9   1  11       20.97       10.65      5.65 o
  -8   1  11        0.28       -3.01      3.01 o
  -7   1  11      306.42      257.94      9.96 o
  -6   1  11      195.63      186.21      8.42 o
  -5   1  11       92.26       86.53      5.60 o
  -4   1  11        6.53       10.42      3.51 o
  -3   1  11      394.24      375.29     11.69 o
  -2   1  11      450.87      465.15     12.71 o
  -1   1  11      690.73      665.10     15.89 o
   0   1  11       24.06       16.30      4.77 o
   1   1  11        1.84       -3.99      3.99 o
   2   1  11      176.19      161.65     13.05 o
   3   1  11       81.53       92.12      8.07 o
   4   1  11       53.93       42.73      9.31 o
   5   1  11        1.60       -4.77      7.80 o
   6   1  11       13.17        7.06      7.56 o
 -13   2  11        8.36       15.03     10.43 o
 -12   2  11       21.19       27.58     10.80 o
 -11   2  11       44.41       49.16      7.90 o
 -10   2  11        0.01       -1.74      4.35 o
  -9   2  11       76.47       61.63      7.45 o
  -8   2  11       56.03       62.31      7.18 o
  -7   2  11      132.30       95.17      9.37 o
  -6   2  11      115.08      139.88      9.56 o
  -5   2  11        0.14       -0.15      3.38 o
  -4   2  11       15.44       16.45      3.98 o
  -3   2  11      459.33      444.46     16.60 o
  -2   2  11      353.49      361.66     13.77 o
  -1   2  11      218.93      205.67     13.15 o
   0   2  11      348.87      352.53     13.45 o
   1   2  11      338.31      336.33     13.30 o
   2   2  11       55.62       57.17     13.05 o
   3   2  11        0.08       -5.67      5.67 o
   4   2  11        1.49        7.94      6.86 o
   5   2  11       24.37       23.44     11.83 o
   6   2  11       66.27       74.97     11.59 o
 -13   3  11       30.27       27.32     15.70 o
 -12   3  11       17.52       15.73      8.22 o
 -11   3  11      163.13      160.10     12.50 o
 -10   3  11      155.49      184.69     12.85 o
  -9   3  11       48.16       44.84      7.35 o
  -8   3  11      191.05      194.95     12.74 o
  -7   3  11        8.17        9.45      5.25 o
  -6   3  11      324.76      329.57     13.98 o
  -5   3  11      211.53      218.82     10.40 o
  -4   3  11      923.97      893.31     20.84 o
  -3   3  11       95.92       93.60      7.42 o
  -2   3  11      638.93      629.69     23.80 o
  -1   3  11        0.94       -0.49      3.38 o
   0   3  11        4.08        5.18      3.99 o
   1   3  11       31.18       29.32      4.99 o
   2   3  11        1.16       -3.50      3.50 o
   3   3  11       72.99       60.28      7.93 o
   4   3  11      101.17      116.19     11.18 o
   5   3  11        5.61        3.55      6.42 o
 -14   4  11       74.55       71.48     14.66 o
 -13   4  11      156.77      209.63     19.88 o
 -12   4  11       31.82       36.74      8.90 o
 -11   4  11      101.60      115.83     14.97 o
 -10   4  11       54.61       62.31     13.19 o
  -9   4  11        1.25       -0.47      4.77 o
  -8   4  11      222.17      209.89     13.35 o
  -7   4  11      681.09      635.41     21.75 o
  -6   4  11        8.76        7.74      4.54 o
  -5   4  11      106.80      103.35      8.04 o
  -4   4  11      672.06      576.89     16.57 o
  -3   4  11       75.87       96.30      6.73 o
  -2   4  11       72.12       57.69      6.28 o
  -1   4  11      364.95      310.99     13.20 o
   0   4  11        7.32        6.44      4.14 o
   1   4  11      360.07      367.26     13.17 o
   2   4  11       83.76       59.52      6.68 o
   3   4  11       40.48       38.49      6.66 o
   4   4  11       82.67      102.61     16.81 o
 -14   5  11        2.01        6.62      9.33 o
 -13   5  11        4.00        5.97     13.28 o
 -12   5  11        0.40       -1.19      5.45 o
 -11   5  11      262.66      266.77     15.26 o
 -10   5  11       13.01       11.58      6.00 o
  -9   5  11       11.17       11.31      5.61 o
  -8   5  11      572.96      519.78     23.62 o
  -7   5  11        7.65       10.27      5.19 o
  -6   5  11      322.72      331.19     22.62 o
  -5   5  11        5.91       13.22      3.84 o
  -4   5  11        7.16       13.76      4.35 o
  -3   5  11      122.59      109.47      8.03 o
  -2   5  11      217.51      247.35     11.06 o
  -1   5  11      156.99      152.41      8.89 o
   0   5  11        1.52        2.29      4.04 o
   1   5  11      184.98      186.42     10.47 o
   2   5  11        1.95        4.18      4.73 o
   3   5  11       11.52       -0.59      6.32 o
 -14   6  11        0.00        8.62      8.36 o
 -13   6  11       38.01       34.52      9.22 o
 -12   6  11        0.16        6.73      8.30 o
 -11   6  11      241.26      221.88     14.80 o
 -10   6  11       17.68       17.86      6.76 o
  -9   6  11       12.36        0.39      4.65 o
  -8   6  11       15.37       17.74      6.26 o
  -7   6  11       45.26       45.40     10.99 o
  -6   6  11       55.07       57.22      8.09 o
  -5   6  11       65.76       56.27      8.09 o
  -4   6  11       52.71       59.98      6.67 o
  -3   6  11       46.60       30.79      8.05 o
  -2   6  11        2.67        2.61      4.53 o
  -1   6  11       41.83       38.92      6.13 o
   0   6  11        1.36       -1.80      4.17 o
   1   6  11        0.26       -0.98      4.41 o
   2   6  11       49.05       49.93      8.03 o
   3   6  11       16.29       15.88      7.87 o
 -14   7  11        1.37        7.27      7.44 o
 -13   7  11       40.15       50.82      9.72 o
 -12   7  11       30.12       23.22      7.25 o
 -11   7  11       62.40       63.38      9.42 o
 -10   7  11      121.18      160.74     13.17 o
  -9   7  11       13.77       18.99      7.45 o
  -8   7  11       88.80       75.12     12.89 o
  -7   7  11       65.11       64.40     11.06 o
  -6   7  11       50.80       45.14     17.54 o
  -5   7  11       11.10        1.47      5.48 o
  -4   7  11      297.42      300.43     14.59 o
  -3   7  11        4.61       -2.39      4.75 o
  -2   7  11      183.00      188.89     12.04 o
  -1   7  11       37.98       51.67      7.80 o
   0   7  11        3.52        5.56      5.68 o
   1   7  11       91.31       97.98      9.36 o
   2   7  11       62.10       50.81     13.08 o
 -14   8  11       24.41       49.93     10.34 o
 -13   8  11        2.27        2.14      7.40 o
 -12   8  11        6.18        0.84      9.11 o
 -11   8  11       58.55       44.91      9.73 o
 -10   8  11      136.45      115.13     13.42 o
  -9   8  11       37.25       20.18     10.99 o
  -8   8  11       23.63       18.03      8.58 o
  -7   8  11       76.42       71.12     21.13 o
  -6   8  11      115.26      117.10     24.73 o
  -5   8  11        3.05        7.58      6.74 o
  -4   8  11       34.26       41.10     12.31 o
  -3   8  11       11.08       11.98      6.07 o
  -2   8  11      169.12      193.76     14.46 o
  -1   8  11       82.81       94.70     11.40 o
   0   8  11        4.69        8.40      7.17 o
   1   8  11       31.01       22.94      7.82 o
 -13   9  11      289.20      316.67     49.48 o
 -12   9  11      157.86      179.47     17.24 o
 -11   9  11       57.72       38.80     10.56 o
 -10   9  11      226.00      214.60     18.54 o
  -9   9  11       49.83       48.77     19.75 o
  -8   9  11       36.56       24.71     16.36 o
  -7   9  11       91.40      143.41     27.93 o
  -6   9  11       96.02       77.11     22.94 o
  -5   9  11        4.76      -10.25     10.25 o
  -4   9  11      639.00      638.50     28.83 o
  -3   9  11       25.83       25.68      7.61 o
  -2   9  11        0.06        1.52      6.58 o
  -1   9  11        5.55        1.50      6.97 o
 -13  10  11      145.77      177.58     17.73 o
 -12  10  11       29.86       32.85     12.04 o
 -11  10  11      104.31       97.73     14.13 o
 -10  10  11        1.31       -0.22     10.28 o
  -9  10  11      214.48      272.33     39.17 o
  -8  10  11       10.95        0.05     13.73 o
  -7  10  11      175.76      129.18     28.54 o
  -6  10  11      213.70      130.73     27.60 o
  -5  10  11        4.36       -6.02     13.59 o
  -4  10  11       22.07       52.10     20.38 o
  -3  10  11       22.62       17.66      9.34 o
  -2  10  11        0.05       -3.71      7.02 o
 -12  11  11       38.65       81.37     17.27 o
 -11  11  11      264.81      275.95     27.75 o
 -10  11  11       64.04       44.29     21.18 o
  -9  11  11      241.23      258.65     40.08 o
  -8  11  11      228.48      215.79     35.73 o
  -7  11  11       30.02       25.63     19.02 o
  -6  11  11      107.60       90.79     26.07 o
  -5  11  11       18.62        0.78     14.90 o
  -4  11  11       74.30      106.31     27.76 o
 -11  12  11        0.12      -11.61     13.87 o
 -10  12  11      121.10      162.47     34.21 o
  -9  12  11        5.69       -9.97     13.78 o
  -8  12  11        1.70       -9.43     14.46 o
  -7  12  11       32.48       37.00     22.31 o
  -6  12  11       98.33       96.83     28.21 o
  -1 -11  12       84.51       46.93     30.63 o
   0 -11  12        2.75       10.90     12.31 o
   1 -11  12        9.14       13.45     11.98 o
   2 -11  12       21.71        9.08     11.69 o
   3 -11  12        1.97       -1.94     10.33 o
   4 -11  12       71.06       83.75     13.62 o
   5 -11  12      330.84      336.81     22.90 o
  -3 -10  12       61.74       79.41     45.17 o
  -2 -10  12        1.20        1.21     15.27 o
  -1 -10  12        4.05       -1.32      9.85 o
   0 -10  12        3.56        3.95     10.54 o
   1 -10  12       94.58      117.30     36.22 o
   2 -10  12      104.61      123.57     19.53 o
   3 -10  12       54.55       56.27     11.90 o
   4 -10  12        8.29        3.23      8.23 o
   5 -10  12        8.26       20.20      9.22 o
   6 -10  12       20.40       17.56     26.08 o
  -5  -9  12        2.22        2.74     11.08 o
  -4  -9  12        0.90       -2.34      9.56 o
  -3  -9  12        7.09       -2.75     10.54 o
  -2  -9  12       81.06      113.35     18.93 o
  -1  -9  12        7.02        2.70      9.81 o
   0  -9  12       73.18       99.32     17.39 o
   1  -9  12        1.26        4.12     10.22 o
   2  -9  12        6.20        5.02      7.98 o
   3  -9  12       17.77       18.91     11.43 o
   4  -9  12        3.86        2.93      7.83 o
   5  -9  12      125.93      127.25     26.64 o
   6  -9  12       73.48       63.13     12.14 o
   7  -9  12        1.45       -9.15      9.27 o
  -6  -8  12       66.20       54.06     10.88 o
  -5  -8  12      107.25      135.12     20.30 o
  -4  -8  12       78.94       67.65     16.09 o
  -3  -8  12      243.43      244.88     25.02 o
  -2  -8  12      192.09      197.19     23.01 o
  -1  -8  12       62.06       77.99     16.10 o
   0  -8  12        4.97        5.90      8.95 o
   1  -8  12       89.63      100.21     15.98 o
   2  -8  12       58.89       53.78     16.51 o
   3  -8  12      169.58      171.44     20.54 o
   4  -8  12      157.35      153.13     20.53 o
   5  -8  12        7.97       11.69      7.56 o
   6  -8  12      222.27      203.29     14.89 o
   7  -8  12       24.66        4.23     11.87 o
  -7  -7  12        5.76        2.37      7.47 o
  -6  -7  12      186.72      220.86     16.60 o
  -5  -7  12       18.34       25.27      9.55 o
  -4  -7  12        4.30        7.18      8.14 o
  -3  -7  12      138.28      155.02     20.03 o
  -2  -7  12        0.77        0.43      7.75 o
  -1  -7  12        9.45        7.60      9.91 o
   0  -7  12        9.50       12.39      7.34 o
   1  -7  12       51.13       55.49     10.20 o
   2  -7  12        4.73        5.14      7.26 o
   3  -7  12      795.35      822.67     38.03 o
   4  -7  12        0.04        9.01      5.93 o
   5  -7  12       25.11       29.69      8.10 o
   6  -7  12        2.68        2.78      8.20 o
   7  -7  12        1.49       -5.78     10.45 o
   8  -7  12       56.77       65.05     19.49 o
  -8  -6  12      165.96      207.58     16.64 o
  -7  -6  12       14.17        4.35      7.45 o
  -6  -6  12       51.48       52.95     10.51 o
  -5  -6  12       48.57       35.78      9.12 o
  -4  -6  12        3.29        3.43      7.34 o
  -3  -6  12        4.79       -6.55      8.15 o
  -2  -6  12        0.35        5.79      7.97 o
  -1  -6  12        2.94        8.55      7.19 o
   0  -6  12        2.69        3.33      6.60 o
   1  -6  12       64.89       37.75      8.68 o
   2  -6  12       71.87       75.28      9.19 o
   3  -6  12       89.97       83.66      9.79 o
   4  -6  12       82.00       82.56      9.84 o
   5  -6  12        7.69        4.93      6.15 o
   6  -6  12       91.67       82.11     23.17 o
   7  -6  12       49.71       43.61     11.56 o
   8  -6  12       57.47       53.08     12.44 o
  -9  -5  12        0.84       -7.69      7.69 o
  -8  -5  12       10.64       11.13     10.23 o
  -7  -5  12       22.42       29.84     13.49 o
  -6  -5  12       30.93       12.12      6.82 o
  -5  -5  12       10.19       34.81      9.05 o
  -4  -5  12       23.36        9.69      7.88 o
  -3  -5  12       59.15       63.49     10.48 o
  -2  -5  12       98.17       96.98     12.01 o
  -1  -5  12       13.30       15.59      6.54 o
   0  -5  12        0.69        6.39      5.61 o
   1  -5  12        0.78       -5.41      5.77 o
   2  -5  12      117.08      128.98     11.18 o
   3  -5  12      318.02      316.76     15.40 o
   4  -5  12      258.39      274.95     15.85 o
   5  -5  12        4.29        4.02      5.24 o
   6  -5  12      140.19      162.53     21.39 o
   7  -5  12       41.71       47.82     11.05 o
 -10  -4  12        0.38        8.02      8.24 o
  -9  -4  12       31.24       34.45      9.97 o
  -8  -4  12      201.41      220.39     15.39 o
  -7  -4  12       74.22       83.99     11.45 o
  -6  -4  12      106.23      117.89     11.31 o
  -5  -4  12      443.02      478.70     23.24 o
  -4  -4  12        2.81        0.05      5.89 o
  -3  -4  12       68.10       82.43      9.41 o
  -2  -4  12      164.57      187.07     13.02 o
  -1  -4  12       89.04      103.51     10.53 o
   0  -4  12      209.86      188.95     13.53 o
   1  -4  12      582.28      582.84     20.40 o
   2  -4  12        0.10        1.05      5.09 o
   3  -4  12      171.16      188.27     12.16 o
   4  -4  12       72.47       81.75      9.59 o
   5  -4  12       13.59       16.28     20.07 o
   6  -4  12        0.29       -4.54      7.08 o
   7  -4  12        5.85        5.84      7.80 o
 -10  -3  12       68.12       72.01     11.15 o
  -9  -3  12       37.92       48.58      8.18 o
  -8  -3  12      268.47      292.14     14.72 o
  -7  -3  12       43.14       19.19      7.27 o
  -6  -3  12       30.93       29.37      6.30 o
  -5  -3  12       25.79       29.80      7.12 o
  -4  -3  12       95.21       76.42      9.04 o
  -3  -3  12      303.90      286.38     18.62 o
  -2  -3  12      825.68      779.33     24.55 o
  -1  -3  12      351.22      354.34     24.74 o
   0  -3  12       13.47        9.65      6.92 o
   1  -3  12      477.36      518.94     41.91 o
   2  -3  12       35.29       26.90      6.33 o
   3  -3  12       75.09       87.76      8.93 o
   4  -3  12       85.82       96.10      9.51 o
   5  -3  12       10.27        4.89      7.00 o
   6  -3  12       20.75        2.42      7.49 o
   7  -3  12       50.10       70.96     12.09 o
 -11  -2  12        2.49        9.76      7.95 o
 -10  -2  12      262.65      315.37     22.27 o
  -9  -2  12      107.83      111.92     10.27 o
  -8  -2  12       26.58       22.65      6.21 o
  -7  -2  12       11.03        1.82      4.46 o
  -6  -2  12       16.25       25.09      5.92 o
  -5  -2  12      308.88      328.21     24.96 o
  -4  -2  12        0.60        1.66      4.05 o
  -3  -2  12      135.44      138.63      8.05 o
  -2  -2  12       43.44       42.66      8.09 o
  -1  -2  12        5.20       10.30      5.01 o
   0  -2  12       47.22       41.91      7.15 o
   1  -2  12       63.41       62.00      8.32 o
   2  -2  12        0.47        0.59      4.66 o
   3  -2  12        2.93       -4.40      4.40 o
   4  -2  12      140.26      148.86     10.18 o
   5  -2  12       30.26       34.45      9.56 o
   6  -2  12       11.46       16.09      8.39 o
   7  -2  12        2.10        1.28      8.00 o
 -12  -1  12        2.21       15.35     17.73 o
 -11  -1  12       11.88        5.96      7.77 o
 -10  -1  12       11.79       11.72      6.75 o
  -9  -1  12        3.10       10.93      5.42 o
  -8  -1  12       88.03      103.81     13.22 o
  -7  -1  12      110.00      157.00     10.23 o
  -6  -1  12      104.81       91.78      9.87 o
  -5  -1  12       14.93        7.75      4.62 o
  -4  -1  12      225.85      211.38      9.65 o
  -3  -1  12        0.22        7.73      4.28 o
  -2  -1  12     1784.61     1745.96     57.94 o
  -1  -1  12      104.41      122.35     10.45 o
   0  -1  12        5.70       -3.90      7.92 o
   1  -1  12       16.74       10.51      5.74 o
   2  -1  12      168.43      140.85     10.51 o
   3  -1  12       22.12       15.33      6.03 o
   4  -1  12        9.14       13.31      7.83 o
   5  -1  12       55.46       58.65     11.21 o
   6  -1  12        3.73        6.81      8.89 o
 -12   0  12      143.79      162.04     14.81 o
 -11   0  12        5.09       11.02      7.68 o
 -10   0  12      463.63      522.17     21.24 o
  -9   0  12       22.51       19.92      9.44 o
  -8   0  12      110.57      115.02     11.12 o
  -7   0  12      288.97      256.78     13.57 o
  -6   0  12       76.49       70.01      6.78 o
  -5   0  12       14.97        4.52      4.55 o
  -4   0  12      541.53      513.55     15.31 o
  -3   0  12        2.43       -1.34      3.52 o
  -2   0  12      594.08      522.01     18.95 o
  -1   0  12      189.87      195.82     12.32 o
   0   0  12       29.93       39.75      6.74 o
   1   0  12       73.67       68.12      8.26 o
   2   0  12        5.98        4.37      4.85 o
   3   0  12       61.66       44.18      8.08 o
   4   0  12      122.02      136.51     15.46 o
   5   0  12      146.37      182.46     22.02 o
   6   0  12       29.63       14.40      9.00 o
 -12   1  12       61.67       55.52     10.68 o
 -11   1  12      100.32      122.21     13.33 o
 -10   1  12       62.98       51.53      7.64 o
  -9   1  12       13.32       11.35      5.10 o
  -8   1  12        4.01       17.77      5.36 o
  -7   1  12      273.39      277.96     13.45 o
  -6   1  12      397.28      363.40     18.32 o
  -5   1  12      205.76      193.38     16.99 o
  -4   1  12      243.23      244.92     11.09 o
  -3   1  12      186.10      185.28     10.75 o
  -2   1  12        7.78        3.82      5.01 o
  -1   1  12        0.32       -0.67      5.48 o
   0   1  12      234.94      220.72     12.99 o
   1   1  12      235.45      260.14     13.69 o
   2   1  12      204.12      169.11     12.52 o
   3   1  12       23.99       42.10      7.05 o
   4   1  12       39.23       33.82      9.82 o
   5   1  12       35.62       36.71     10.10 o
 -13   2  12        9.54       11.53      8.00 o
 -12   2  12        0.04        3.10      5.97 o
 -11   2  12        0.25        4.19      5.37 o
 -10   2  12       59.02       52.60      7.49 o
  -9   2  12        1.41       -3.94      4.65 o
  -8   2  12      224.13      220.32     14.04 o
  -7   2  12      427.37      417.81     18.23 o
  -6   2  12      125.61      107.42     10.33 o
  -5   2  12      373.06      359.41     15.87 o
  -4   2  12      156.68      180.30     10.91 o
  -3   2  12       13.52       15.41      7.76 o
  -2   2  12        0.77        4.29      5.63 o
  -1   2  12      506.97      494.59     18.73 o
   0   2  12      130.25      135.86     10.97 o
   1   2  12       10.08       12.96      5.12 o
   2   2  12      150.03      127.70     10.44 o
   3   2  12      113.86      134.57     13.24 o
   4   2  12       46.84       49.55     10.21 o
   5   2  12       62.44       56.92     11.03 o
 -13   3  12        3.71        1.61      7.09 o
 -12   3  12       77.08       77.98     20.36 o
 -11   3  12        2.20       -1.00      5.25 o
 -10   3  12      120.88      111.80     11.12 o
  -9   3  12       82.05       92.70     10.31 o
  -8   3  12        3.19        1.51      4.96 o
  -7   3  12        0.04        6.56      5.32 o
  -6   3  12       79.66       74.66      7.94 o
  -5   3  12       57.65       80.90      8.27 o
  -4   3  12      103.34      116.32     10.84 o
  -3   3  12      700.49      664.40     24.14 o
  -2   3  12       42.32       58.65      9.77 o
  -1   3  12       73.64       64.72      7.24 o
   0   3  12        6.54       10.08      5.48 o
   1   3  12       98.11       95.01      8.84 o
   2   3  12       51.93       48.27      7.00 o
   3   3  12       31.56       28.79      8.70 o
   4   3  12        2.68        1.94      8.08 o
 -13   4  12        7.67        4.91      6.86 o
 -12   4  12       40.21       37.29      9.10 o
 -11   4  12       38.16       29.43      7.54 o
 -10   4  12        0.00       -3.08      5.27 o
  -9   4  12      113.74      131.22     11.66 o
  -8   4  12       11.01       13.77      6.26 o
  -7   4  12      261.15      266.86     39.71 o
  -6   4  12      393.51      422.32     18.28 o
  -5   4  12       20.66       23.55      6.48 o
  -4   4  12      430.90      362.77     17.24 o
  -3   4  12      316.32      285.83     11.08 o
  -2   4  12      326.18      306.97     12.08 o
  -1   4  12      222.18      234.20     11.55 o
   0   4  12      286.65      320.42     14.26 o
   1   4  12       19.71       16.74      5.21 o
   2   4  12      149.60      145.89      9.88 o
   3   4  12      148.27      180.62     13.00 o
 -13   5  12        9.28       -5.02      6.13 o
 -12   5  12       19.94        4.21      6.20 o
 -11   5  12        8.75        9.98      6.55 o
 -10   5  12      120.56      123.13     11.93 o
  -9   5  12       95.61      107.83     11.32 o
  -8   5  12       44.11       35.89      8.49 o
  -7   5  12      112.74      108.98     12.68 o
  -6   5  12       89.77       94.57     15.59 o
  -5   5  12       90.22       61.71     16.13 o
  -4   5  12       18.50       10.53      4.92 o
  -3   5  12      174.05      177.97     10.29 o
  -2   5  12      127.73      117.24      9.22 o
  -1   5  12      121.93      143.44     11.14 o
   0   5  12      163.99      155.41     12.85 o
   1   5  12        0.58       -0.04      4.36 o
   2   5  12       36.08       35.10      7.47 o
   3   5  12        0.19       -3.57      5.90 o
 -14   6  12        7.03        6.18     16.95 o
 -13   6  12       28.98       28.37      9.17 o
 -12   6  12       42.74       40.34      8.56 o
 -11   6  12       17.99       29.88      7.98 o
 -10   6  12        6.39        8.47     11.67 o
  -9   6  12       96.16       99.66     12.53 o
  -8   6  12       32.41       26.84      8.11 o
  -7   6  12        1.08       -5.15      5.15 o
  -6   6  12        5.38        8.77     24.17 o
  -5   6  12        0.35        1.38      6.77 o
  -4   6  12       35.82       53.55     11.71 o
  -3   6  12      237.48      245.04     12.52 o
  -2   6  12        2.60        4.64      5.02 o
  -1   6  12        4.79        0.08      5.98 o
   0   6  12        0.99        1.10      5.38 o
   1   6  12        0.02       -3.67      5.45 o
   2   6  12       61.17       36.45      9.82 o
 -13   7  12        1.29        1.82      8.01 o
 -12   7  12       13.12       -1.72      6.73 o
 -11   7  12       61.89       80.58     12.11 o
 -10   7  12        6.46       14.88     10.74 o
  -9   7  12        6.89       11.22      9.80 o
  -8   7  12      176.78      178.54     16.39 o
  -7   7  12       45.77       42.99     12.76 o
  -6   7  12       45.72       60.40     19.44 o
  -5   7  12       76.84      113.21     16.65 o
  -4   7  12       19.73       20.54     20.37 o
  -3   7  12       17.52       25.10      8.70 o
  -2   7  12       22.33       13.47      6.40 o
  -1   7  12       82.84       87.35      9.73 o
   0   7  12      101.77      138.62     11.97 o
   1   7  12        1.51        2.40      5.99 o
 -13   8  12        9.80       14.33      9.63 o
 -12   8  12        2.19        3.21      7.64 o
 -11   8  12       35.46       44.11     10.44 o
 -10   8  12       33.40       38.71      9.55 o
  -9   8  12      124.37      114.34     17.57 o
  -8   8  12      222.94      212.95     23.10 o
  -7   8  12        8.51       -3.15     12.30 o
  -6   8  12       10.44        8.16     13.02 o
  -5   8  12       73.13      104.83     17.86 o
  -4   8  12       10.08       15.35     12.74 o
  -3   8  12      239.18      291.07     19.39 o
  -2   8  12        8.70        9.81      7.94 o
  -1   8  12       66.62       52.33     11.03 o
   0   8  12      114.05      111.81     14.51 o
 -13   9  12        0.22        4.36      7.32 o
 -12   9  12      198.94      178.62     17.79 o
 -11   9  12       71.28       63.28     11.72 o
 -10   9  12        0.26       -2.64      9.09 o
  -9   9  12       27.51       30.53     12.44 o
  -8   9  12       24.66       45.73     19.51 o
  -7   9  12       38.96       66.53     22.78 o
  -6   9  12      176.55      207.63     33.45 o
  -5   9  12      252.10      258.93     36.09 o
  -4   9  12        3.46        3.52      8.93 o
  -3   9  12       43.09       66.97     14.46 o
  -2   9  12       26.42       18.10      9.28 o
 -12  10  12       23.22        6.90      8.56 o
 -11  10  12       46.33       55.12     15.43 o
 -10  10  12       69.54       69.84     16.24 o
  -9  10  12        6.42       19.02     17.35 o
  -8  10  12      150.70      173.76     32.65 o
  -7  10  12      251.55      231.00     36.58 o
  -6  10  12        9.82       15.54     16.32 o
  -5  10  12      129.79      145.69     30.66 o
  -4  10  12        9.44        3.41     15.14 o
  -3  10  12       48.27       38.26     15.00 o
 -11  11  12      141.46      154.10     22.69 o
 -10  11  12      160.95      168.31     29.69 o
  -9  11  12        0.60      -13.99     13.99 o
  -8  11  12        0.26       -8.98     17.14 o
  -7  11  12       70.22       69.61     24.76 o
  -6  11  12        0.05      -12.69     14.06 o
  -5  11  12       65.63       64.39     23.16 o
   0 -11  13       11.49        8.63     17.42 o
   1 -11  13        2.78       -5.73     11.20 o
   2 -11  13        1.99       -1.05     10.33 o
   3 -11  13       63.58       55.00     16.30 o
  -2 -10  13       32.81       14.57     15.74 o
  -1 -10  13       40.69       56.05     15.84 o
   0 -10  13       81.39       81.17     16.79 o
   1 -10  13       22.30       15.36     11.95 o
   2 -10  13        1.96       -1.48     21.08 o
   3 -10  13       78.75       63.48     22.82 o
   4 -10  13      180.31      211.70     19.39 o
   5 -10  13      141.10      168.65     20.50 o
  -4  -9  13        5.74        3.74     11.94 o
  -3  -9  13        0.22       -0.80     16.70 o
  -2  -9  13       43.36       39.18     14.49 o
  -1  -9  13       44.63       53.39     16.02 o
   0  -9  13       29.00       25.04     12.58 o
   1  -9  13       11.12       -3.13     10.45 o
   2  -9  13        0.43        4.81      8.25 o
   3  -9  13        0.06        1.00      8.08 o
   4  -9  13      109.84       96.43     16.14 o
   5  -9  13      214.84      198.97     20.45 o
   6  -9  13       63.93       69.35     11.41 o
  -5  -8  13       66.59       60.83     12.37 o
  -4  -8  13      159.30      163.35     22.34 o
  -3  -8  13       33.30       44.57     14.04 o
  -2  -8  13      250.80      266.73     26.55 o
  -1  -8  13      132.29      107.23     20.41 o
   0  -8  13       15.61       17.89     10.75 o
   1  -8  13       27.66       16.96      8.82 o
   2  -8  13       45.60       70.50     11.99 o
   3  -8  13        2.09        8.32      7.59 o
   4  -8  13      259.92      272.42     17.03 o
   5  -8  13       49.52       48.14     11.47 o
   6  -8  13        4.36        1.13     10.16 o
  -6  -7  13        4.32        1.46      8.50 o
  -5  -7  13      157.62      135.75     20.53 o
  -4  -7  13      299.45      293.87     27.61 o
  -3  -7  13        2.62        0.97      9.62 o
  -2  -7  13       65.94       32.64     11.94 o
  -1  -7  13      161.68      170.66     21.05 o
   0  -7  13       12.50       12.79      8.17 o
   1  -7  13      215.27      184.17     26.12 o
   2  -7  13      212.49      211.78     19.02 o
   3  -7  13        1.62        1.87      6.02 o
   4  -7  13        0.08        0.96      6.77 o
   5  -7  13        0.61       -0.72      6.34 o
   6  -7  13       23.12       35.83     11.19 o
   7  -7  13        8.26       11.37      9.79 o
  -8  -6  13       16.03       17.66     18.38 o
  -7  -6  13      131.34      102.10     12.47 o
  -6  -6  13        0.32       -2.23      6.28 o
  -5  -6  13        0.01        7.05      8.28 o
  -4  -6  13        0.07       -3.71     12.46 o
  -3  -6  13        2.80        8.62      9.39 o
  -2  -6  13       53.55       30.37     10.91 o
  -1  -6  13      288.95      308.11     20.50 o
   0  -6  13        5.96       -5.65      5.91 o
   1  -6  13      192.46      200.56     15.13 o
   2  -6  13      160.51      179.98     25.45 o
   3  -6  13       41.36       34.88     12.22 o
   4  -6  13       24.07        7.90      7.41 o
   5  -6  13       35.96       28.28      8.61 o
   6  -6  13        1.07       -7.62      7.98 o
   7  -6  13       99.33       94.53     15.53 o
  -8  -5  13        6.27        7.58      7.42 o
  -7  -5  13        6.11        5.45      6.58 o
  -6  -5  13        0.77        2.74      5.80 o
  -5  -5  13      117.64      123.45     19.11 o
  -4  -5  13      123.95      119.42     17.60 o
  -3  -5  13       14.19       15.46      9.67 o
  -2  -5  13      140.93      171.06     15.91 o
  -1  -5  13       29.39       14.47      7.25 o
   0  -5  13        0.00       -5.43      5.43 o
   1  -5  13        3.47       -3.00      5.76 o
   2  -5  13      144.36      167.72     12.84 o
   3  -5  13      178.79      202.05     13.66 o
   4  -5  13       17.44       25.05      7.72 o
   5  -5  13      350.45      398.65     52.98 o
   6  -5  13       13.20       11.29      9.30 o
   7  -5  13       16.36        8.51      8.86 o
  -9  -4  13      184.87      193.80     15.50 o
  -8  -4  13        7.40        9.90      6.94 o
  -7  -4  13      141.64      173.89     13.86 o
  -6  -4  13        0.04       -2.61      7.03 o
  -5  -4  13       14.65        8.47      7.37 o
  -4  -4  13       30.91       31.80      8.91 o
  -3  -4  13       16.67       -7.10      7.10 o
  -2  -4  13       22.23       19.70      8.06 o
  -1  -4  13      279.48      260.45     15.55 o
   0  -4  13       36.25       25.90      9.10 o
   1  -4  13       16.07        6.94      5.75 o
   2  -4  13      768.32      823.67     33.43 o
   3  -4  13      208.29      206.37     13.22 o
   4  -4  13       15.12       22.70      7.10 o
   5  -4  13       50.50       33.39     21.75 o
   6  -4  13        0.43        9.44      9.10 o
 -10  -3  13       70.08       36.10     12.52 o
  -9  -3  13      308.67      333.25     24.16 o
  -8  -3  13        0.65       -5.12      5.12 o
  -7  -3  13       60.57       57.78      8.66 o
  -6  -3  13       26.26       21.30      6.65 o
  -5  -3  13       91.52       81.17     12.47 o
  -4  -3  13      206.52      185.60     15.63 o
  -3  -3  13      128.08      112.39     13.07 o
  -2  -3  13       11.15       -0.63      5.15 o
  -1  -3  13      212.82      200.22     15.25 o
   0  -3  13      376.91      364.56     25.84 o
   1  -3  13       29.27       19.21      6.49 o
   2  -3  13       50.76       52.46      7.90 o
   3  -3  13       73.10       91.05     10.73 o
   4  -3  13       48.70       31.78      8.19 o
   5  -3  13       79.36       96.88     14.44 o
   6  -3  13      100.70       95.51     14.76 o
 -11  -2  13        9.15        8.04     10.48 o
 -10  -2  13        0.12       -6.40      8.86 o
  -9  -2  13        1.18        2.06      6.71 o
  -8  -2  13        0.17        2.16      5.64 o
  -7  -2  13       21.83       21.31      8.56 o
  -6  -2  13       22.95       28.76      6.78 o
  -5  -2  13        8.29        3.46      6.64 o
  -4  -2  13       37.56       42.30      6.82 o
  -3  -2  13       13.68       32.97      8.45 o
  -2  -2  13      118.82      127.19     12.94 o
  -1  -2  13        3.13        0.00      5.56 o
   0  -2  13       30.50       12.32      5.64 o
   1  -2  13       53.00       41.12      8.44 o
   2  -2  13      370.39      414.21     17.44 o
   3  -2  13      265.47      282.73     15.98 o
   4  -2  13        4.53        0.02      7.21 o
   5  -2  13       32.12       32.22     12.21 o
   6  -2  13       19.70       -2.12      8.25 o
 -11  -1  13        8.63       13.39     10.35 o
 -10  -1  13       28.80       15.28      7.41 o
  -9  -1  13       96.33      118.77     12.44 o
  -8  -1  13       33.46       46.15     17.41 o
  -7  -1  13       21.34       39.90      9.26 o
  -6  -1  13       73.59       95.66      8.37 o
  -5  -1  13       68.61       97.78     10.64 o
  -4  -1  13        5.88        9.86      5.64 o
  -3  -1  13       27.34       30.38      7.18 o
  -2  -1  13        0.59        6.40      5.56 o
  -1  -1  13        3.02       11.39      5.35 o
   0  -1  13      144.42      144.46     11.45 o
   1  -1  13      111.18      109.56     10.29 o
   2  -1  13        0.09        2.29      5.35 o
   3  -1  13       14.63       17.68      6.59 o
   4  -1  13       16.45       14.87      8.48 o
   5  -1  13       79.50       69.97     13.25 o
   6  -1  13       36.15       30.19     10.54 o
 -12   0  13        0.26        2.37      8.14 o
 -11   0  13      123.09      147.73     15.42 o
 -10   0  13        3.08        7.75      6.67 o
  -9   0  13       42.75       41.60      8.52 o
  -8   0  13        1.56        2.70      4.78 o
  -7   0  13      147.51      162.67     11.45 o
  -6   0  13       13.08        7.32      5.80 o
  -5   0  13      207.94      172.58     12.76 o
  -4   0  13      198.55      203.81     13.14 o
  -3   0  13       58.54       64.75      8.91 o
  -2   0  13        0.87       -4.03      4.50 o
  -1   0  13        3.40       -4.48      4.48 o
   0   0  13       95.59       61.60      8.66 o
   1   0  13        6.69        3.66      5.32 o
   2   0  13       88.32       80.61     10.35 o
   3   0  13       54.37       56.79      8.66 o
   4   0  13        1.12       -0.72      6.73 o
   5   0  13      148.78      143.13     17.00 o
 -12   1  13       28.88       27.61      8.03 o
 -11   1  13       86.44       91.61     11.42 o
 -10   1  13       16.35       15.38      6.21 o
  -9   1  13        0.14       -0.77      5.04 o
  -8   1  13      108.22      131.47     11.96 o
  -7   1  13       34.60       21.94     12.24 o
  -6   1  13      514.61      544.42     38.24 o
  -5   1  13      486.53      444.74     18.47 o
  -4   1  13      493.79      480.48     19.50 o
  -3   1  13      134.83      148.24     12.09 o
  -2   1  13       47.88       49.73      8.08 o
  -1   1  13       97.82       86.91      9.84 o
   0   1  13       58.08       49.33      7.85 o
   1   1  13       66.69       74.47      9.02 o
   2   1  13       13.26        7.31      6.27 o
   3   1  13      203.95      205.33     19.17 o
   4   1  13       24.70       41.33     11.01 o
   5   1  13       41.70       35.97     10.92 o
 -12   2  13       47.19       39.63      8.56 o
 -11   2  13       17.86       15.37      8.10 o
 -10   2  13       22.00       25.64      7.51 o
  -9   2  13       82.52       67.86      9.25 o
  -8   2  13      155.09      132.99     12.12 o
  -7   2  13        1.68       -5.10      5.58 o
  -6   2  13      472.38      468.78     22.63 o
  -5   2  13       86.54       84.75     13.27 o
  -4   2  13      233.54      220.12     14.34 o
  -3   2  13        7.90        1.60      5.69 o
  -2   2  13       92.70       89.33     14.96 o
  -1   2  13       11.06       10.97      5.79 o
   0   2  13       16.16        6.67      5.88 o
   1   2  13      219.99      247.82     19.14 o
   2   2  13       20.04        8.84      6.31 o
   3   2  13       19.24       17.87      8.85 o
   4   2  13       17.67       28.41     10.43 o
 -13   3  13       18.68        8.87      9.92 o
 -12   3  13       30.49       26.07      8.70 o
 -11   3  13      246.68      298.24     17.36 o
 -10   3  13      112.04      122.37     12.04 o
  -9   3  13       26.79       26.46      7.62 o
  -8   3  13      120.31      107.23     13.57 o
  -7   3  13        6.24        6.08      6.68 o
  -6   3  13       12.15       10.96      7.25 o
  -5   3  13      220.04      212.17     21.58 o
  -4   3  13        5.47        2.72      6.48 o
  -3   3  13       66.09       73.32      9.43 o
  -2   3  13      228.56      256.44     15.15 o
  -1   3  13        0.24        3.38      5.38 o
   0   3  13        2.88        3.62      5.12 o
   1   3  13        4.50        9.65      6.60 o
   2   3  13       13.01        5.72      5.81 o
   3   3  13       99.79       90.11     12.45 o
 -13   4  13      133.87      181.79     28.71 o
 -12   4  13       20.06       40.08      9.62 o
 -11   4  13       93.52       95.28     12.93 o
 -10   4  13        0.88       -2.92      6.12 o
  -9   4  13        0.60       -3.14      5.61 o
  -8   4  13      206.27      202.52     20.92 o
  -7   4  13      370.05      369.38     21.35 o
  -6   4  13      442.79      424.53     28.27 o
  -5   4  13      312.57      256.07     18.16 o
  -4   4  13        4.07       -0.86      6.08 o
  -3   4  13       17.76       13.45      5.91 o
  -2   4  13       16.06       29.19      6.24 o
  -1   4  13       63.00       50.23      7.26 o
   0   4  13       72.90       75.67      8.22 o
   1   4  13      100.31      124.06     10.68 o
   2   4  13        7.25       -0.58      8.48 o
   3   4  13       91.08      117.65     15.26 o
 -13   5  13        7.25       10.13      8.55 o
 -12   5  13       67.15       66.70     11.77 o
 -11   5  13       56.04       20.67      8.18 o
 -10   5  13      202.60      225.70     18.13 o
  -9   5  13       57.73       69.75     11.10 o
  -8   5  13      267.46      245.85     18.04 o
  -7   5  13      140.33      133.42     14.55 o
  -6   5  13       62.06       58.83     14.15 o
  -5   5  13       23.80       15.22      7.90 o
  -4   5  13       94.15       75.23     11.41 o
  -3   5  13        5.75        1.25      5.55 o
  -2   5  13      366.59      391.15     16.60 o
  -1   5  13       14.97        7.78      5.97 o
   0   5  13       63.48       61.32     15.46 o
   1   5  13      106.26      155.85     19.98 o
   2   5  13        0.14       -4.75      9.33 o
 -13   6  13      108.51      106.15     16.70 o
 -12   6  13       14.91        3.64      7.56 o
 -11   6  13       61.72       79.99     12.35 o
 -10   6  13       55.38       57.38     10.67 o
  -9   6  13       27.48       30.99      9.28 o
  -8   6  13        1.45       -2.09      6.32 o
  -7   6  13       68.48       74.07     14.77 o
  -6   6  13       15.93        7.73     10.86 o
  -5   6  13       49.24       36.48      9.83 o
  -4   6  13      217.32      230.15     18.42 o
  -3   6  13        0.50       -6.46      6.46 o
  -2   6  13        9.75        6.12      7.22 o
  -1   6  13        6.95        4.23      6.39 o
   0   6  13        0.30        0.70      6.70 o
   1   6  13        1.60        2.24      7.11 o
 -13   7  13       96.65       93.96     15.79 o
 -12   7  13       40.15       31.14      9.71 o
 -11   7  13       13.99       23.07      9.26 o
 -10   7  13        2.60        0.98      6.89 o
  -9   7  13        1.91       -6.77      8.41 o
  -8   7  13       47.69       41.69     12.76 o
  -7   7  13       61.59       62.02     14.51 o
  -6   7  13      138.38       81.41     15.93 o
  -5   7  13        1.37       -7.21     10.32 o
  -4   7  13      264.04      286.37     24.59 o
  -3   7  13       31.06       20.07     10.03 o
  -2   7  13      207.58      237.91     18.04 o
  -1   7  13       42.19       48.27     10.42 o
   0   7  13       84.21      108.61     14.10 o
 -13   8  13       10.59       26.85      9.29 o
 -12   8  13        4.54        8.23      8.01 o
 -11   8  13        0.38        0.87     10.57 o
 -10   8  13      152.98      170.06     21.81 o
  -9   8  13      136.10      135.51     20.21 o
  -8   8  13       39.26       60.78     14.54 o
  -7   8  13        1.81        2.27     19.87 o
  -6   8  13       33.63       22.00     16.64 o
  -5   8  13       57.41       39.07     19.56 o
  -4   8  13       30.45       17.84     11.77 o
  -3   8  13        0.30       -2.38      8.73 o
  -2   8  13      114.38      131.07     30.12 o
  -1   8  13       63.07       64.99     13.74 o
 -12   9  13       11.82        2.14      8.19 o
 -11   9  13       53.70       61.83     15.74 o
 -10   9  13      181.38      213.78     24.31 o
  -9   9  13       40.10       43.98     15.21 o
  -8   9  13        5.48        2.89     10.09 o
  -7   9  13       71.15      108.02     26.61 o
  -6   9  13       74.03       78.71     23.63 o
  -5   9  13       87.56      111.10     26.57 o
  -4   9  13      141.28      177.92     32.47 o
  -3   9  13      132.52      154.45     39.53 o
 -11  10  13        3.42       10.20     12.07 o
 -10  10  13        3.31       -9.21     10.01 o
  -9  10  13      154.49      179.24     25.31 o
  -8  10  13        0.18        0.09     15.96 o
  -7  10  13       21.41        5.10     16.88 o
  -6  10  13       31.90       29.41     19.00 o
  -5  10  13        4.79        8.67     17.07 o
  -9  11  13       95.80       87.60     27.13 o
  -8  11  13        1.41        6.89     17.35 o
  -1 -10  14        3.36       17.47     13.47 o
   0 -10  14        0.74       12.17     12.98 o
   1 -10  14      122.61      123.97     20.72 o
   2 -10  14      117.39      161.15     22.47 o
   3 -10  14        0.02       -2.75      9.14 o
  -3  -9  14       22.44       32.63     19.62 o
  -2  -9  14       18.22       24.24     14.06 o
  -1  -9  14       47.22       56.41     15.77 o
   0  -9  14       48.02       39.93     32.96 o
   1  -9  14       32.86       53.85     30.12 o
   2  -9  14       37.27       46.32     11.87 o
   3  -9  14        0.13        0.94      8.01 o
   4  -9  14        1.45       -6.83      7.86 o
  -5  -8  14        2.03       -9.90      9.90 o
  -4  -8  14       71.31       41.32     14.79 o
  -3  -8  14      122.22      137.14     21.10 o
  -2  -8  14        5.74        4.02     10.30 o
  -1  -8  14       74.03      104.96     18.92 o
   0  -8  14        2.42       -2.04     10.57 o
   1  -8  14        0.09       -0.96      7.78 o
   2  -8  14        5.85        1.13      7.67 o
   3  -8  14      152.83      192.61     17.95 o
   4  -8  14       43.44       36.83     24.20 o
   5  -8  14       68.89       79.34     12.16 o
  -6  -7  14       96.08      114.08     15.72 o
  -5  -7  14       49.56       48.12     41.53 o
  -4  -7  14        7.76       19.58     13.47 o
  -3  -7  14       15.31       20.33     13.80 o
  -2  -7  14       24.46       10.79     13.20 o
  -1  -7  14       11.17        9.53     11.14 o
   0  -7  14       83.38       99.65     14.06 o
   1  -7  14        7.20       11.92      8.14 o
   2  -7  14       44.01       43.98     10.06 o
   3  -7  14      354.63      362.22     21.87 o
   4  -7  14        2.02       10.18      7.89 o
   5  -7  14        9.04       10.03      7.74 o
  -7  -6  14        3.41       -0.62      8.01 o
  -6  -6  14       35.42       26.78      9.94 o
  -5  -6  14        6.51       13.55     10.63 o
  -4  -6  14        0.04       -2.39      9.48 o
  -3  -6  14       40.74       51.31     13.71 o
  -2  -6  14      207.61      202.87     22.61 o
  -1  -6  14       28.51       50.40     10.67 o
   0  -6  14      161.94      158.50     41.07 o
   1  -6  14        0.21        7.07      7.66 o
   2  -6  14      151.94      192.91     27.01 o
   3  -6  14       27.83       46.19      9.71 o
   4  -6  14       62.28       73.94     11.27 o
   5  -6  14       21.94        8.11      9.90 o
   6  -6  14       12.74        7.72     14.01 o
  -8  -5  14        7.74        7.53      8.00 o
  -7  -5  14        7.62        1.73      8.75 o
  -6  -5  14        0.95       -6.52      6.52 o
  -5  -5  14       42.55       43.81     13.65 o
  -4  -5  14        4.44       -7.76      7.76 o
  -3  -5  14      229.10      259.30     24.76 o
  -2  -5  14      121.32      146.15     19.59 o
  -1  -5  14       58.81       53.15     10.50 o
   0  -5  14       17.67       15.63     14.06 o
   1  -5  14       53.22       51.42      9.06 o
   2  -5  14        0.63        5.35      6.61 o
   3  -5  14      474.92      557.67     26.24 o
   4  -5  14      181.57      197.42     19.91 o
   5  -5  14       46.66       50.05     12.71 o
   6  -5  14       56.47       44.08     12.34 o
  -9  -4  14       32.23       19.78     10.00 o
  -8  -4  14      118.29      136.00     13.30 o
  -7  -4  14        7.69        2.70      7.12 o
  -6  -4  14       20.03       19.55      7.31 o
  -5  -4  14       62.53       46.94     13.03 o
  -4  -4  14       29.13       30.19     11.75 o
  -3  -4  14       16.59       -5.10     19.92 o
  -2  -4  14      130.62       96.47     22.90 o
  -1  -4  14       57.26       35.51      9.22 o
   0  -4  14       50.42       54.62      8.86 o
   1  -4  14      257.88      253.70     18.02 o
   2  -4  14        0.66        7.31      6.17 o
   3  -4  14       75.23       89.30     11.50 o
   4  -4  14        6.19       -2.41      6.42 o
   5  -4  14        0.06       -1.62      8.53 o
   6  -4  14       10.82       16.17     15.89 o
 -10  -3  14       19.52       19.89     15.30 o
  -9  -3  14        7.46        9.90     12.35 o
  -8  -3  14       55.94       40.33     10.62 o
  -7  -3  14       18.67        4.40      6.15 o
  -6  -3  14        1.78       -0.01      5.86 o
  -5  -3  14       54.03       71.07     14.80 o
  -4  -3  14        0.04       -4.76      7.89 o
  -3  -3  14      426.34      425.65     26.85 o
  -2  -3  14      360.28      362.79     21.27 o
  -1  -3  14       19.63       26.87      7.27 o
   0  -3  14       73.57       71.64      9.43 o
   1  -3  14       54.07       31.29     10.09 o
   2  -3  14        6.54        7.38      6.05 o
   3  -3  14       71.89       45.29     10.19 o
   4  -3  14      100.51       93.05     19.08 o
   5  -3  14       26.37       43.34     21.71 o
 -10  -2  14       92.86       81.25     13.12 o
  -9  -2  14       23.28       34.22     10.52 o
  -8  -2  14       18.56       16.08      8.65 o
  -7  -2  14       36.02       42.00     10.32 o
  -6  -2  14       18.80       20.95      8.45 o
  -5  -2  14       64.90       98.32     26.91 o
  -4  -2  14      281.71      311.46     39.13 o
  -3  -2  14       82.17       82.84     12.77 o
  -2  -2  14       24.64       24.62     12.48 o
  -1  -2  14      147.44      115.02     11.21 o
   0  -2  14       33.55       40.33      7.85 o
   1  -2  14       86.01       80.49     10.11 o
   2  -2  14       64.56       53.82      8.85 o
   3  -2  14        0.81       -5.87      5.87 o
   4  -2  14       45.79       24.18     19.51 o
   5  -2  14        1.90       -8.44      9.01 o
 -11  -1  14      132.67      155.24     19.62 o
 -10  -1  14       43.49       46.08     11.07 o
  -9  -1  14        5.31       13.59      8.51 o
  -8  -1  14       85.46       76.98     24.04 o
  -7  -1  14       82.59       76.84     10.51 o
  -6  -1  14       56.84       55.97      8.92 o
  -5  -1  14       22.65       21.79     10.46 o
  -4  -1  14      163.86      182.33     16.12 o
  -3  -1  14       58.11       65.62     10.90 o
  -2  -1  14       16.35       14.77      6.64 o
  -1  -1  14      215.60      235.04     20.38 o
   0  -1  14       26.01       15.10      8.61 o
   1  -1  14       61.41       68.66      9.19 o
   2  -1  14       23.45       20.86     14.01 o
   3  -1  14       84.67       84.86     26.44 o
   4  -1  14       97.12       74.46     13.54 o
   5  -1  14       12.92       13.57     11.50 o
 -11   0  14       32.40       35.82      9.89 o
 -10   0  14      185.28      222.64     15.90 o
  -9   0  14        4.06        5.72      6.17 o
  -8   0  14       26.03       15.78      6.58 o
  -7   0  14       52.45       61.37      9.44 o
  -6   0  14        0.81       11.93      7.19 o
  -5   0  14      136.51      105.93     15.92 o
  -4   0  14        8.10        7.25      6.76 o
  -3   0  14       10.48        5.13      7.02 o
  -2   0  14        5.54        6.06      5.59 o
  -1   0  14      138.09      141.25     12.39 o
   0   0  14       19.26       17.36      7.81 o
   1   0  14        2.52        5.33      5.77 o
   2   0  14       63.18       73.31     11.84 o
   3   0  14      174.79      231.47     21.16 o
   4   0  14       95.16       91.03     17.94 o
 -12   1  14        3.24        5.86      7.77 o
 -11   1  14      155.94      175.05     17.14 o
 -10   1  14       20.78       32.62      7.90 o
  -9   1  14       42.92       52.95     10.25 o
  -8   1  14       84.04       96.55     15.59 o
  -7   1  14      530.18      496.60     27.68 o
  -6   1  14        2.65        2.36      6.68 o
  -5   1  14      895.49      861.50     39.60 o
  -4   1  14      183.08      217.89     17.28 o
  -3   1  14       11.35       25.11      7.85 o
  -2   1  14       11.87       11.27      5.98 o
  -1   1  14        1.63       -0.14      5.21 o
   0   1  14       10.10        3.27      7.54 o
   1   1  14       66.26       82.57     11.24 o
   2   1  14       94.06      115.43     17.23 o
   3   1  14        0.57       -6.16     15.94 o
   4   1  14        9.81       10.19     10.21 o
 -12   2  14       30.28       36.69     11.78 o
 -11   2  14       13.00       18.89      8.21 o
 -10   2  14       57.93       43.40      9.74 o
  -9   2  14      112.84      102.08     12.83 o
  -8   2  14      258.08      266.45     18.86 o
  -7   2  14      269.52      291.73     25.28 o
  -6   2  14        8.27        2.14      8.31 o
  -5   2  14      219.76      227.86     23.82 o
  -4   2  14       20.49       19.37     11.52 o
  -3   2  14       22.59       20.41      7.93 o
  -2   2  14        6.78        6.71      6.00 o
  -1   2  14      159.08      136.81     12.29 o
   0   2  14       38.98       51.81      8.60 o
   1   2  14       71.22       88.15     11.67 o
   2   2  14       72.81       97.18     11.68 o
   3   2  14        0.09        5.43      8.19 o
 -12   3  14       80.31       66.26     13.59 o
 -11   3  14       91.18      103.35     13.86 o
 -10   3  14      140.39      172.63     20.80 o
  -9   3  14       80.40       68.24     13.18 o
  -8   3  14        0.34        3.34      6.13 o
  -7   3  14       10.38        6.69      7.46 o
  -6   3  14       98.89      104.51     27.52 o
  -5   3  14      153.90      159.84     15.74 o
  -4   3  14      222.02      253.12     18.34 o
  -3   3  14      203.78      212.72     28.98 o
  -2   3  14        0.12        0.62      5.37 o
  -1   3  14       73.21       68.47      9.74 o
   0   3  14        0.03       -5.69      5.69 o
   1   3  14       14.58       12.12      8.07 o
   2   3  14       73.43       53.82     18.62 o
 -12   4  14       55.06       44.54     10.70 o
 -11   4  14       13.86        5.86      7.58 o
 -10   4  14       10.44       21.06      8.45 o
  -9   4  14       96.87      115.38     23.75 o
  -8   4  14       47.30       65.09     11.07 o
  -7   4  14      280.94      316.18     26.76 o
  -6   4  14      156.07      165.73     31.89 o
  -5   4  14        8.67       -0.44      6.70 o
  -4   4  14       56.52       51.39      9.99 o
  -3   4  14       56.16       48.39     13.96 o
  -2   4  14       90.02      110.54     13.11 o
  -1   4  14      185.05      219.55     16.03 o
   0   4  14       99.00      112.18     18.62 o
   1   4  14       94.13      129.93     12.39 o
   2   4  14      311.63      402.13     24.39 o
 -13   5  14        3.98        6.71     13.42 o
 -12   5  14       12.69        5.84      7.58 o
 -11   5  14        0.00        0.22      7.23 o
 -10   5  14      116.59      118.24     14.79 o
  -9   5  14      289.53      222.37     35.50 o
  -8   5  14        5.74        4.00     13.59 o
  -7   5  14      316.29      288.54     25.76 o
  -6   5  14        0.09        3.55      8.74 o
  -5   5  14        9.87        8.60      7.17 o
  -4   5  14      126.58      111.21     30.15 o
  -3   5  14       58.18       42.49     10.40 o
  -2   5  14       20.75       30.87      7.81 o
  -1   5  14      148.51      166.12     16.16 o
   0   5  14      124.30      135.05     13.40 o
   1   5  14       38.91       49.56      9.64 o
 -13   6  14        6.91       21.35     14.36 o
 -12   6  14       61.37       64.59     12.54 o
 -11   6  14       42.20       29.77     12.63 o
 -10   6  14        8.07        6.59      7.05 o
  -9   6  14       96.92       97.03     29.76 o
  -8   6  14        0.41      -15.05     19.94 o
  -7   6  14       37.26       20.65     11.48 o
  -6   6  14       68.25       30.70     11.86 o
  -5   6  14      103.36      105.51     17.81 o
  -4   6  14       62.97       65.20     11.86 o
  -3   6  14      104.36      122.91     14.88 o
  -2   6  14       36.31       48.09     11.05 o
  -1   6  14        1.38       -0.13      7.05 o
   0   6  14        9.00        5.39     10.92 o
 -12   7  14       37.65       25.69     15.67 o
 -11   7  14        0.46       -2.07      7.25 o
 -10   7  14        4.78        2.08     10.92 o
  -9   7  14        3.27       -0.63     10.45 o
  -8   7  14       53.02       53.37     30.83 o
  -7   7  14        0.01        2.98     20.30 o
  -6   7  14        1.94       -6.27     12.97 o
  -5   7  14       54.60       28.20     19.72 o
  -4   7  14        6.31        1.96      7.74 o
  -3   7  14        0.19        4.16      9.78 o
  -2   7  14        7.88       -3.68      9.51 o
  -1   7  14       93.08       93.87     21.57 o
 -12   8  14        0.08        0.38      8.27 o
 -11   8  14      163.51      154.59     22.09 o
 -10   8  14        3.55        5.13     10.64 o
  -9   8  14       96.12       75.28     16.09 o
  -8   8  14       99.04       92.00     17.68 o
  -7   8  14        6.43       14.93     11.65 o
  -6   8  14        0.10       -8.30      8.30 o
  -5   8  14       30.74       42.93     19.40 o
  -4   8  14       25.81       25.23     18.76 o
  -3   8  14      177.64      192.94     29.35 o
 -11   9  14       75.90       65.26     17.79 o
 -10   9  14        0.07       10.30     11.73 o
  -9   9  14       85.63      131.48     21.73 o
  -8   9  14        8.29       -3.23     11.35 o
  -7   9  14        0.00       -4.90     13.18 o
  -6   9  14       22.64       19.84     17.30 o
  -5   9  14       30.75        5.36     18.22 o
  -4   9  14       20.87        9.54     16.93 o
 -10  10  14       41.58       53.62     25.06 o
  -9  10  14      117.91      124.34     22.05 o
  -8  10  14       35.02       31.71     17.53 o
  -7  10  14        1.23       30.66     19.23 o
  -1  -9  15       26.38       38.60     15.03 o
   0  -9  15      137.26      138.57     22.24 o
   1  -9  15       25.22       25.71     28.83 o
   2  -9  15       15.43       19.96     13.40 o
  -4  -8  15      128.38      145.52     33.05 o
  -3  -8  15        6.15       19.85     13.56 o
  -2  -8  15      150.42      110.76     20.26 o
  -1  -8  15       23.70       27.53     13.27 o
   0  -8  15        0.67        4.50     11.81 o
   1  -8  15       58.87       40.24     13.85 o
   2  -8  15       47.97       62.35     17.32 o
   3  -8  15       45.36       52.32     12.02 o
   4  -8  15      124.93       97.91     16.23 o
  -5  -7  15      196.26      232.54     49.08 o
  -4  -7  15       22.07        6.00     11.53 o
  -3  -7  15        0.16       11.52     16.89 o
  -2  -7  15        2.55        3.91     10.06 o
  -1  -7  15       67.54       56.37     17.33 o
   0  -7  15        6.31        7.75     11.39 o
   1  -7  15      141.55      143.29     16.51 o
   2  -7  15      156.09      150.28     16.46 o
   3  -7  15        4.92       -3.44     11.19 o
   4  -7  15       21.15       22.42     10.99 o
  -6  -6  15        0.13       -2.48      9.02 o
  -5  -6  15        0.01        6.54     10.97 o
  -4  -6  15      230.72      244.82     37.36 o
  -3  -6  15        1.34        1.46     10.06 o
  -2  -6  15      372.42      365.29     29.85 o
  -1  -6  15      172.07      192.34     22.48 o
   0  -6  15       11.77        4.78     15.66 o
   1  -6  15       68.82       88.92     13.32 o
   2  -6  15        0.50        0.23      8.58 o
   3  -6  15        4.04       20.19     10.48 o
   4  -6  15        4.30       -2.87      7.45 o
  -7  -5  15        3.07       11.22     23.04 o
  -6  -5  15        4.36        2.59      7.56 o
  -5  -5  15       49.97       75.31     27.46 o
  -4  -5  15      154.67      162.06     31.76 o
  -3  -5  15        6.88       26.88     12.14 o
  -2  -5  15      413.34      409.34     30.27 o
  -1  -5  15        0.04       -6.63      6.63 o
   0  -5  15       67.36       75.25     12.10 o
   1  -5  15       21.33        8.95      8.25 o
   2  -5  15      194.70      214.15     15.70 o
   3  -5  15        3.15        7.67      7.74 o
   4  -5  15      125.35      148.06     14.37 o
  -8  -4  15        3.53       12.38     11.70 o
  -7  -4  15        8.20       18.40     11.73 o
  -6  -4  15       60.26       82.37     16.96 o
  -5  -4  15        1.20       -8.12      8.12 o
  -4  -4  15        7.72       16.82     11.59 o
  -3  -4  15        2.44        4.11      9.14 o
  -2  -4  15       54.45       52.28     10.69 o
  -1  -4  15      134.03      142.93     15.68 o
   0  -4  15      108.72      119.66     14.49 o
   1  -4  15       92.72      116.66     16.29 o
   2  -4  15      175.94      216.36     17.61 o
   3  -4  15        6.59        8.40      7.40 o
   4  -4  15       19.95       10.37     10.23 o
  -9  -3  15        4.09       12.41     13.38 o
  -8  -3  15        0.01       -7.37      7.37 o
  -7  -3  15       44.59       30.66     12.65 o
  -6  -3  15        0.18        4.27      9.80 o
  -5  -3  15       45.04       45.35     13.22 o
  -4  -3  15      117.21      122.90     18.10 o
  -3  -3  15       28.18       19.56     10.67 o
  -2  -3  15      157.27      145.37     15.57 o
  -1  -3  15      212.02      226.75     18.34 o
   0  -3  15      150.88      164.62     15.87 o
   1  -3  15        3.55       -1.96      6.30 o
   2  -3  15        1.86        1.94      7.02 o
   3  -3  15       18.43       19.64      8.27 o
   4  -3  15       98.47      102.67     16.24 o
 -10  -2  15       16.59       15.28      9.53 o
  -9  -2  15        7.40       13.04     12.89 o
  -8  -2  15        2.70       -2.92      7.11 o
  -7  -2  15        7.21       -3.22      9.12 o
  -6  -2  15      157.24      195.06     22.81 o
  -5  -2  15       18.60       11.47     10.25 o
  -4  -2  15      328.89      339.66     27.33 o
  -3  -2  15      113.73      131.80     14.64 o
  -2  -2  15       15.94        8.17      7.46 o
  -1  -2  15       18.85       24.37      8.28 o
   0  -2  15        1.32        2.73      6.36 o
   1  -2  15        0.00       -2.60      5.98 o
   2  -2  15        1.30        2.51      7.40 o
   3  -2  15       80.99       75.57     10.96 o
   4  -2  15       14.45       22.33     10.44 o
 -10  -1  15        3.83        9.88      7.41 o
  -9  -1  15        4.87        5.25      6.70 o
  -8  -1  15       20.22       27.85      8.06 o
  -7  -1  15        9.89        7.94      9.81 o
  -6  -1  15      125.75      131.22     19.03 o
  -5  -1  15       50.08       64.49     14.53 o
  -4  -1  15      118.74      108.53     26.77 o
  -3  -1  15        0.31       -0.89      6.44 o
  -2  -1  15       32.34       26.22      9.24 o
  -1  -1  15       39.79       50.03      9.10 o
   0  -1  15       71.69       64.84      9.66 o
   1  -1  15        0.54       -3.29      6.14 o
   2  -1  15        7.43       10.43      7.56 o
   3  -1  15        3.81       -1.92      8.07 o
   4  -1  15        2.30        4.42      9.75 o
 -11   0  15       55.35       31.30     10.42 o
 -10   0  15       12.57       16.13      7.96 o
  -9   0  15        0.48        3.59      6.11 o
  -8   0  15        4.75       -3.45      8.78 o
  -7   0  15       54.44       60.02     20.17 o
  -6   0  15        0.12        6.10      9.48 o
  -5   0  15       15.02       11.72     14.26 o
  -4   0  15        0.82        2.51      7.15 o
  -3   0  15       62.84       71.53     11.47 o
  -2   0  15       83.45       95.16     12.92 o
  -1   0  15       31.95       28.55      7.61 o
   0   0  15        0.02        1.16      6.14 o
   1   0  15        2.03        2.54      6.37 o
   2   0  15       84.01      119.12     13.19 o
   3   0  15       36.98       32.20     12.20 o
 -11   1  15        0.03        5.98      8.24 o
 -10   1  15        0.27        2.65      7.69 o
  -9   1  15       32.30       15.81      8.28 o
  -8   1  15      147.64      150.27     16.05 o
  -7   1  15      244.25      238.16     23.99 o
  -6   1  15      107.88      140.76     19.21 o
  -5   1  15       60.01       63.66     14.37 o
  -4   1  15        8.65       14.12      8.32 o
  -3   1  15      206.93      166.23     16.10 o
  -2   1  15       16.34       33.01      9.01 o
  -1   1  15       20.43       14.00      7.01 o
   0   1  15       31.53       43.44      8.97 o
   1   1  15        7.26        8.64      7.66 o
   2   1  15      197.68      236.83     17.20 o
   3   1  15       77.02       34.91     11.69 o
 -11   2  15      179.40      168.33     21.50 o
 -10   2  15       19.19       26.43      9.48 o
  -9   2  15      270.04      311.07     25.18 o
  -8   2  15      161.23      148.91     15.76 o
  -7   2  15       60.14       70.70     24.04 o
  -6   2  15      354.63      341.64     36.72 o
  -5   2  15        1.11        6.85     10.92 o
  -4   2  15       13.35       13.81      8.95 o
  -3   2  15        0.04       -3.66      5.84 o
  -2   2  15       87.22       99.21     16.70 o
  -1   2  15       11.94       15.02      7.25 o
   0   2  15      220.03      239.50     16.04 o
   1   2  15        5.92        4.21      6.99 o
   2   2  15       13.65        7.79      9.30 o
 -12   3  15       20.09       22.34      9.04 o
 -11   3  15      111.68      126.04     15.44 o
 -10   3  15       15.12        9.41     14.42 o
  -9   3  15       64.39       74.50     20.49 o
  -8   3  15        0.45        7.01     19.51 o
  -7   3  15        8.72       -0.03      8.98 o
  -6   3  15        4.96       -1.21      9.11 o
  -5   3  15      117.97      107.83     17.63 o
  -4   3  15       43.14       42.92      9.84 o
  -3   3  15      141.41      135.15     15.68 o
  -2   3  15      189.91      207.19     17.97 o
  -1   3  15       16.04       21.02      8.71 o
   0   3  15       25.88       24.99      9.11 o
   1   3  15       24.37       43.26      9.89 o
 -12   4  15        4.74       -7.09      7.09 o
 -11   4  15       18.54       12.81      8.56 o
 -10   4  15        0.34       -2.79      7.14 o
  -9   4  15       79.65       91.56     17.45 o
  -8   4  15      286.05      296.16     26.75 o
  -7   4  15        4.68        2.75      9.57 o
  -6   4  15      124.29      135.68     19.56 o
  -5   4  15       21.61       30.64     12.02 o
  -4   4  15       39.87       38.89      9.93 o
  -3   4  15        9.54       -1.67      7.10 o
  -2   4  15      136.16      126.53     18.75 o
  -1   4  15       44.92       48.42     14.85 o
   0   4  15      268.07      313.93     61.35 o
   1   4  15      147.64      145.19     22.74 o
 -12   5  15       17.16       25.60      9.79 o
 -11   5  15       79.46       87.59     13.89 o
 -10   5  15      213.17      210.17     24.63 o
  -9   5  15       24.29       31.93     13.09 o
  -8   5  15      167.80      150.84     21.81 o
  -7   5  15        6.16        5.55     21.60 o
  -6   5  15        1.20        3.90     10.39 o
  -5   5  15       60.18       57.39     14.74 o
  -4   5  15       31.46       36.82     15.83 o
  -3   5  15      161.62      170.95     17.30 o
  -2   5  15      168.72      185.71     18.58 o
  -1   5  15        8.97        5.04     10.26 o
   0   5  15      134.09      175.92     17.34 o
 -12   6  15        3.18        5.33      8.67 o
 -11   6  15      249.47      280.67     41.26 o
 -10   6  15      148.82      148.08     21.22 o
  -9   6  15        1.69       -5.86      8.87 o
  -8   6  15       14.78       11.95     11.41 o
  -7   6  15       21.37       17.93     12.09 o
  -6   6  15       20.92       24.58     11.67 o
  -5   6  15       35.85       24.87     12.22 o
  -4   6  15       50.68       66.86     12.81 o
  -3   6  15        0.04        1.95      8.06 o
  -2   6  15       15.88       14.38      8.72 o
  -1   6  15       25.99        6.72     10.50 o
 -11   7  15       80.93       52.00     24.57 o
 -10   7  15       36.51       33.17     13.66 o
  -9   7  15       71.54       57.57     16.03 o
  -8   7  15       33.58       33.10     14.18 o
  -7   7  15       25.94        8.77     11.76 o
  -6   7  15        0.02       -5.05     14.52 o
  -5   7  15        8.65       26.16     13.32 o
  -4   7  15        2.30        5.04     12.26 o
  -3   7  15        0.14        2.80      8.81 o
 -11   8  15       70.06       82.92     29.82 o
 -10   8  15      157.73      163.24     24.41 o
  -9   8  15       91.73      112.68     20.24 o
  -8   8  15       64.02       41.47     22.90 o
  -7   8  15       73.73       78.65     17.63 o
  -6   8  15        4.85        6.75     12.88 o
  -5   8  15       28.82       11.08     12.09 o
  -4   8  15       23.45       49.23     16.41 o
  -9   9  15       10.26       11.52     12.07 o
  -8   9  15       13.02       16.60     12.65 o
  -7   9  15        0.12        8.52     15.50 o
  -2  -8  16        0.23       -1.65     14.95 o
  -1  -8  16       44.91       38.69     14.67 o
   0  -8  16       26.10       51.53     15.49 o
   1  -8  16       25.60       34.91     21.43 o
  -4  -7  16        0.00       13.40     15.34 o
  -3  -7  16       29.47       22.10     13.39 o
  -2  -7  16       19.14       11.20     24.56 o
  -1  -7  16       27.17       26.05     18.54 o
   0  -7  16       72.71       65.67     26.01 o
   1  -7  16       13.49       -4.64     10.86 o
   2  -7  16       89.89       92.54     14.90 o
  -5  -6  16       26.49       28.09     13.27 o
  -4  -6  16       53.61       52.56     17.56 o
  -3  -6  16      244.95      211.07     24.93 o
  -2  -6  16       73.31       47.56     14.91 o
  -1  -6  16      100.53      113.88     19.30 o
   0  -6  16      155.48      153.95     17.25 o
   1  -6  16       24.18       27.35     10.82 o
   2  -6  16        9.18        3.23      8.48 o
   3  -6  16        5.88       30.17     21.08 o
  -6  -5  16        8.57       14.96     12.50 o
  -5  -5  16       81.51       70.82     16.76 o
  -4  -5  16       27.02       15.66     12.18 o
  -3  -5  16      122.59      138.24     20.62 o
  -2  -5  16       46.37       26.54     12.54 o
  -1  -5  16      113.16      124.53     19.86 o
   0  -5  16        1.09       -0.44      7.81 o
   1  -5  16       16.47       13.92     13.70 o
   2  -5  16       27.11       17.84     19.67 o
   3  -5  16       17.25       12.96     10.09 o
  -7  -4  16       14.21       13.15     14.14 o
  -6  -4  16       66.04       45.26     33.65 o
  -5  -4  16       16.22       -4.25      9.38 o
  -4  -4  16        3.36       -8.69      9.01 o
  -3  -4  16       37.38       33.94     12.66 o
  -2  -4  16      155.53      187.11     24.24 o
  -1  -4  16        1.18       -7.17      7.17 o
   0  -4  16      237.41      269.31     20.64 o
   1  -4  16       43.78       27.21      9.28 o
   2  -4  16       60.84       59.19     13.77 o
   3  -4  16        0.12        9.04      8.43 o
  -8  -3  16        2.21        9.51     10.68 o
  -7  -3  16        1.24       -3.69      9.57 o
  -6  -3  16        0.85       -3.86      9.42 o
  -5  -3  16       10.56       14.74     10.52 o
  -4  -3  16        0.87       13.73     11.22 o
  -3  -3  16       79.78      102.98     17.71 o
  -2  -3  16      110.78      131.44     27.02 o
  -1  -3  16        1.83        2.70      7.91 o
   0  -3  16      138.88      140.01     17.23 o
   1  -3  16        0.16       -1.78      7.30 o
   2  -3  16        0.10       -7.26      7.26 o
   3  -3  16      103.84      111.66     13.53 o
  -9  -2  16       12.14       15.33     12.38 o
  -8  -2  16        5.31        0.49      9.55 o
  -7  -2  16       59.27       56.86     23.64 o
  -6  -2  16       85.21      104.34     18.67 o
  -5  -2  16      420.14      388.55     30.60 o
  -4  -2  16      194.06      174.58     40.07 o
  -3  -2  16       10.88        9.45      9.82 o
  -2  -2  16       74.55       78.42     12.89 o
  -1  -2  16       15.42       21.14      9.04 o
   0  -2  16        7.69        0.72      7.73 o
   1  -2  16       24.30       11.61      8.86 o
   2  -2  16       10.72       14.44      8.42 o
   3  -2  16       64.71       54.65     14.65 o
 -10  -1  16       32.33       43.53     10.46 o
  -9  -1  16        5.38        2.23     18.30 o
  -8  -1  16       54.20       50.40     14.52 o
  -7  -1  16      184.93      163.85     22.27 o
  -6  -1  16       86.35       77.88     16.84 o
  -5  -1  16      404.18      319.24     28.15 o
  -4  -1  16       27.19        5.82      9.90 o
  -3  -1  16        0.43       -6.00      6.61 o
  -2  -1  16        8.78        6.18      7.65 o
  -1  -1  16       32.16       31.81      9.49 o
   0  -1  16        2.71        2.60      7.68 o
   1  -1  16       62.83       68.11     11.77 o
   2  -1  16        0.20       -6.48      7.02 o
 -10   0  16       56.18       51.00     12.16 o
  -9   0  16       98.30      109.92     18.85 o
  -8   0  16       21.00       39.93     13.78 o
  -7   0  16        0.39        5.94     10.42 o
  -6   0  16        1.98       10.12     10.73 o
  -5   0  16       65.55       64.58     15.64 o
  -4   0  16      289.64      281.03     26.02 o
  -3   0  16        5.30        0.77      7.80 o
  -2   0  16       83.90       99.86     17.30 o
  -1   0  16        6.23        6.06      7.48 o
   0   0  16       13.00       15.18      8.02 o
   1   0  16        1.60        7.81      7.65 o
   2   0  16        1.26        0.57      7.52 o
 -10   1  16       18.02        0.73      7.73 o
  -9   1  16       27.73       21.35     12.08 o
  -8   1  16       58.89       44.87     13.95 o
  -7   1  16       88.47       72.57     16.07 o
  -6   1  16        4.10       27.39     11.88 o
  -5   1  16      211.47      216.39     24.22 o
  -4   1  16       61.66       53.86     14.50 o
  -3   1  16        1.78        4.99      7.45 o
  -2   1  16       15.23       21.31      8.98 o
  -1   1  16       46.07       41.77     10.97 o
   0   1  16       42.58       48.53     10.39 o
   1   1  16       73.41       72.04     12.19 o
 -11   2  16       72.27       59.03     13.12 o
 -10   2  16      210.22      165.73     22.79 o
  -9   2  16       10.03       26.81     12.24 o
  -8   2  16       85.24       70.62     31.30 o
  -7   2  16      149.42      186.17     23.19 o
  -6   2  16       17.36       15.08     11.63 o
  -5   2  16        9.71        3.18     10.22 o
  -4   2  16        7.10       -2.51      7.00 o
  -3   2  16        0.39       -1.87      7.22 o
  -2   2  16      298.11      323.93     22.04 o
  -1   2  16      100.27      102.46     16.72 o
   0   2  16        2.13        3.36      9.71 o
   1   2  16       57.88       95.12     13.12 o
 -11   3  16       49.60       40.35     12.88 o
 -10   3  16      205.82      195.16     52.44 o
  -9   3  16        0.39       -4.08     11.05 o
  -8   3  16        6.45       -8.94     14.92 o
  -7   3  16        1.49       -8.59      8.59 o
  -6   3  16        0.28       -6.00      9.36 o
  -5   3  16       52.70       58.99     14.59 o
  -4   3  16      129.70      116.84     14.87 o
  -3   3  16       43.50       41.89     10.41 o
  -2   3  16       72.55       63.17     12.32 o
  -1   3  16        4.00       11.86      7.96 o
   0   3  16       32.65       94.44     29.25 o
 -11   4  16        1.61       -2.12     10.55 o
 -10   4  16        0.02        0.07     10.61 o
  -9   4  16       92.06       64.74     16.12 o
  -8   4  16       16.79       17.99     12.53 o
  -7   4  16      140.94      122.88     19.29 o
  -6   4  16       36.88       53.14     14.52 o
  -5   4  16        3.74        3.43     11.91 o
  -4   4  16       67.14       82.28     18.62 o
  -3   4  16        1.22       15.67      9.66 o
  -2   4  16       49.83       30.49     10.51 o
  -1   4  16      127.25      124.62     20.69 o
 -11   5  16        4.47        5.37     16.70 o
 -10   5  16       96.94       88.31     26.34 o
  -9   5  16       38.89       50.98     15.21 o
  -8   5  16       35.09       33.85     14.71 o
  -7   5  16        0.94        0.49     11.09 o
  -6   5  16        8.35       19.74     12.42 o
  -5   5  16        2.46        4.05     10.73 o
  -4   5  16       63.05       78.28     17.12 o
  -3   5  16       75.71       87.74     24.04 o
  -2   5  16       16.71       18.35      9.59 o
 -11   6  16        7.76       -6.90     11.07 o
 -10   6  16       39.97       33.03     14.27 o
  -9   6  16        1.58        6.32     17.47 o
  -8   6  16        8.09       -2.95     11.07 o
  -7   6  16       58.30       49.36     15.93 o
  -6   6  16        0.24        1.31     10.27 o
  -5   6  16        1.22       11.45     12.17 o
  -4   6  16      171.12      257.81     27.41 o
  -3   6  16      124.92      135.59     17.27 o
 -10   7  16       33.50       25.62     14.10 o
  -9   7  16       68.76       42.98     16.06 o
  -8   7  16       53.39       57.94     16.43 o
  -7   7  16       24.96        8.43     11.81 o
  -6   7  16       43.66       18.29     14.21 o
  -5   7  16        0.09       10.45     12.02 o
  -8   8  16       48.62       35.07     15.49 o
  -7   8  16        4.11        5.07     10.82 o
  -4  -6  17       42.58       45.39     16.06 o
  -3  -6  17        2.35       15.60     12.62 o
  -2  -6  17      190.61      196.72     25.15 o
  -1  -6  17      145.30      169.31     33.54 o
   0  -6  17        0.13       -2.66     11.45 o
   1  -6  17       60.93       65.05     14.54 o
  -5  -5  17       98.85       95.91     25.46 o
  -4  -5  17      104.52      127.84     21.45 o
  -3  -5  17       10.93       -3.11     10.69 o
  -2  -5  17       47.04       48.08     15.65 o
  -1  -5  17        0.75       -1.90     13.07 o
   0  -5  17        0.97        5.50      8.89 o
   1  -5  17       13.37       12.15      9.49 o
  -6  -4  17        2.66        3.59     11.98 o
  -5  -4  17      146.98      141.29     33.97 o
  -4  -4  17        0.36       -6.68     10.06 o
  -3  -4  17       27.98       44.84     22.15 o
  -2  -4  17      129.68      139.22     21.43 o
  -1  -4  17       68.20       91.98     14.67 o
   0  -4  17       16.63        1.53      9.56 o
   1  -4  17      109.27      120.25     15.78 o
   2  -4  17        3.35       -1.65     14.01 o
  -7  -3  17       13.39      -11.16     17.76 o
  -6  -3  17       18.46       19.15     12.90 o
  -5  -3  17        5.30        8.59     12.05 o
  -4  -3  17      129.20      155.24     22.21 o
  -3  -3  17       24.18        8.26     10.43 o
  -2  -3  17       65.40       77.23     16.80 o
  -1  -3  17      101.10      114.33     17.41 o
   0  -3  17        2.50       -1.75     12.38 o
   1  -3  17       11.70       30.36     18.50 o
   2  -3  17       10.15        2.28     14.15 o
  -8  -2  17        6.46        6.44     11.02 o
  -7  -2  17       38.91       70.45     16.55 o
  -6  -2  17       79.16       77.31     33.34 o
  -5  -2  17       14.95       26.37     12.87 o
  -4  -2  17      205.04      182.90     62.57 o
  -3  -2  17      118.23      141.17     21.10 o
  -2  -2  17       10.43       10.73      8.69 o
  -1  -2  17        7.06       -3.89      8.23 o
   0  -2  17       10.53        8.74      8.85 o
   1  -2  17       32.48        7.77     10.89 o
  -9  -1  17      207.12      215.61     54.20 o
  -8  -1  17       38.98       42.42     15.14 o
  -7  -1  17      138.94      139.03     21.52 o
  -6  -1  17       91.64       94.82     18.94 o
  -5  -1  17        0.92       -8.03      9.84 o
  -4  -1  17        1.67       11.25     11.41 o
  -3  -1  17        1.29        0.52     10.58 o
  -2  -1  17        2.82        1.60      8.12 o
  -1  -1  17       74.49       78.14     12.81 o
   0  -1  17       93.68       91.34     13.47 o
   1  -1  17        6.25       -3.74      8.52 o
  -9   0  17      114.30      112.61     20.09 o
  -8   0  17        1.50        5.72     18.80 o
  -7   0  17       51.05       53.06     15.36 o
  -6   0  17       52.42       82.56     22.42 o
  -5   0  17        1.52        6.25     11.34 o
  -4   0  17       37.58       52.19     14.97 o
  -3   0  17       36.88       24.05     12.80 o
  -2   0  17       25.05       21.92      9.38 o
  -1   0  17       36.23       48.80     11.66 o
   0   0  17        9.68        3.48      9.79 o
   1   0  17        5.95       -3.83      9.12 o
 -10   1  17       60.05       54.01     15.86 o
  -9   1  17       19.82        8.94     12.30 o
  -8   1  17       71.93       98.10     25.04 o
  -7   1  17       12.92        9.71     16.06 o
  -6   1  17      200.22      246.08     26.59 o
  -5   1  17       48.11       36.83     13.99 o
  -4   1  17        6.09        9.79     11.52 o
  -3   1  17        4.35       -4.72      7.64 o
  -2   1  17        1.89       -2.40      8.88 o
  -1   1  17       29.00       14.45      8.91 o
   0   1  17        1.30        6.32     10.14 o
 -10   2  17       48.49       44.13     14.88 o
  -9   2  17       20.87       23.24     13.33 o
  -8   2  17       22.58        3.85     11.36 o
  -7   2  17        0.09        1.00     10.78 o
  -6   2  17       47.54       11.32     12.25 o
  -5   2  17        0.14       -6.74      9.37 o
  -4   2  17        4.16        4.26     10.85 o
  -3   2  17       52.09       51.21     18.91 o
  -2   2  17        2.29        5.26      8.40 o
  -1   2  17       43.76       45.03     11.04 o
 -10   3  17       16.13       20.30     12.88 o
  -9   3  17       19.15       30.50     14.21 o
  -8   3  17       22.35       16.37     13.14 o
  -7   3  17        7.99        9.24     11.56 o
  -6   3  17      163.03      180.00     23.70 o
  -5   3  17      111.15      137.94     21.22 o
  -4   3  17       10.29       18.37     16.50 o
  -3   3  17      249.75      301.74     23.08 o
  -2   3  17        1.81       -3.16      8.13 o
  -1   3  17       39.47       26.70     25.98 o
 -10   4  17        0.31       -0.78     11.08 o
  -9   4  17        9.10       10.67     11.61 o
  -8   4  17       96.58      103.06     19.40 o
  -7   4  17        6.18        1.63     13.78 o
  -6   4  17      144.98      169.69     32.33 o
  -5   4  17       47.13       40.33     14.81 o
  -4   4  17       23.48       26.51     14.16 o
  -3   4  17        1.58       -1.34      9.67 o
  -2   4  17       28.04       20.74     10.40 o
 -10   5  17       32.47       36.70     14.74 o
  -9   5  17        6.59        3.80     11.70 o
  -8   5  17       15.78        8.87     13.03 o
  -7   5  17       48.12       24.32     14.34 o
  -6   5  17       37.18       65.12     17.61 o
  -5   5  17       38.82       61.30     17.31 o
  -4   5  17        1.40       -1.78     12.53 o
  -9   6  17        4.58       15.13     13.09 o
  -8   6  17        7.00       -3.08     16.81 o
  -7   6  17        0.05      -10.04     10.04 o
  -6   6  17       45.23       60.37     17.55 o
  -5   6  17       97.99      125.28     21.82 o
  -4  -4  18        2.37        1.11     12.33 o
  -3  -4  18       41.17       50.78     15.60 o
  -2  -4  18        5.50        3.67     12.85 o
  -1  -4  18       62.69       89.50     18.86 o
  -6  -3  18        0.61        5.87     11.71 o
  -5  -3  18       60.10       44.47     21.83 o
  -4  -3  18        0.01        7.02     11.75 o
  -3  -3  18       62.91      105.43     19.76 o
  -2  -3  18        1.63        8.36     12.28 o
  -1  -3  18        2.59       -5.70     11.87 o
  -7  -2  18       11.76        8.84     11.80 o
  -6  -2  18        5.40        7.71     11.51 o
  -5  -2  18      438.97      484.19     36.24 o
  -4  -2  18       77.20       96.51     18.82 o
  -3  -2  18       38.48       34.09     14.15 o
  -2  -2  18       13.39       32.89     14.29 o
  -1  -2  18        6.80       -9.04     15.15 o
  -7  -1  18       34.95       49.90     16.24 o
  -6  -1  18       40.70       51.49     20.76 o
  -5  -1  18       19.31       11.34     12.09 o
  -4  -1  18        1.33       12.03     12.48 o
  -3  -1  18        0.18       -3.26      9.70 o
  -2  -1  18       98.91       64.14     22.50 o
  -1  -1  18       64.70       62.60     12.89 o
  -8   0  18       30.02       24.54     14.32 o
  -7   0  18       69.73       66.05     26.00 o
  -6   0  18        0.38       16.13     13.02 o
  -5   0  18      274.10      375.17     32.41 o
  -4   0  18       94.85       99.09     27.21 o
  -3   0  18        0.16       -2.80     15.15 o
  -2   0  18      170.77      203.76     19.42 o
  -1   0  18        1.46        9.34      9.30 o
  -8   1  18        1.63        8.75     12.61 o
  -7   1  18       84.02       75.29     17.93 o
  -6   1  18        6.24        7.33     12.92 o
  -5   1  18       40.00       19.62     18.15 o
  -4   1  18       23.12       30.67     15.00 o
  -3   1  18       19.97       10.98     13.42 o
  -2   1  18        6.04       -2.31      8.37 o
  -8   2  18        6.53      -15.02     15.02 o
  -7   2  18        0.14       -7.69     11.65 o
  -6   2  18        1.88        5.00     11.79 o
  -5   2  18       56.71       57.22     16.68 o
  -4   2  18        0.06       -5.90     15.76 o
  -3   2  18       13.39       24.89     13.85 o
  -8   3  18       53.81       68.91     17.70 o
  -7   3  18       73.74      106.07     20.02 o
  -6   3  18        5.04        1.41     11.38 o
  -5   3  18      155.30      163.51     42.21 o
  -4   3  18       95.05       92.22     25.35 o
  -8   4  18        0.05       -9.93      9.93 o
  -7   4  18       69.18       80.91     36.96 o
  -6   4  18        4.96        1.81     13.12 o
  -5   4  18       26.76       43.38     16.16 o
 
